# Supplementary material for: A Note on Modelling Bidirectional Feedback Loops in Mendelian Randomization Studies
Source: Behav Genet. 2024 May 31;54(4):367–73. doi: 10.1007/s10519-024-10183-0 (PMC11196367; doi:10.1007/s10519-024-10183-0)
Supplement: Supplementary file 7 — Supplementary file7 (XLSX 248 KB) [file 10519_2024_10183_MOESM7_ESM.xlsx]

## Sheet: Sheet1
Supplementary Table 1. Power and type I error to detect causal effects of β21 estimated using Two stage least squares, the Wald method and structural equation modelling.
Parameters used in simulation						Two-stage least-squares				Wald method				Structural equation modelling
β21	β12	γ11	γ22	cor	N	Power (α = 0.05)	Standard error of power	Lower 95% CI	Upper 95% CI	Power (α = 0.05)	Standard error of power	Lower 95% CI	Upper 95% CI	Power (α = 0.05)	Standard error of power	Lower 95% CI	Upper 95% CI
0	-0.1	0.1	0.1	0.1	1000	0.011	0.00329833	0.00453527	0.0174647	0.012	0.00344325	0.00525122	0.0187488	0.042	0.00634319	0.0295674	0.0544326
0	-0.1	0.1	0.1	0.1	2000	0.022	0.00463853	0.0129085	0.0310915	0.022	0.00463853	0.0129085	0.0310915	0.041	0.00627049	0.0287098	0.0532902
0	-0.1	0.1	0.1	0.1	3000	0.036	0.00589101	0.0244536	0.0475464	0.037	0.00596917	0.0253004	0.0486996	0.051	0.00695694	0.0373644	0.0646356
0	-0.1	0.1	0.1	0.1	4000	0.034	0.00573097	0.0227673	0.0452327	0.034	0.00573097	0.0227673	0.0452327	0.044	0.00648568	0.0312881	0.0567119
0	-0.1	0.1	0.1	0.1	5000	0.034	0.00573097	0.0227673	0.0452327	0.034	0.00573097	0.0227673	0.0452327	0.043	0.0064149	0.0304268	0.0555732
0	-0.1	0.1	0.1	0.1	6000	0.046	0.0066245	0.033016	0.058984	0.046	0.0066245	0.033016	0.058984	0.057	0.00733151	0.0426302	0.0713698
0	-0.1	0.1	0.1	0.1	7000	0.048	0.00675988	0.0347506	0.0612494	0.048	0.00675988	0.0347506	0.0612494	0.05	0.00689202	0.0364916	0.0635084
0	-0.1	0.1	0.1	0.1	8000	0.041	0.00627049	0.0287098	0.0532902	0.041	0.00627049	0.0287098	0.0532902	0.041	0.00627049	0.0287098	0.0532902
0	-0.1	0.1	0.1	0.1	9000	0.036	0.00589101	0.0244536	0.0475464	0.036	0.00589101	0.0244536	0.0475464	0.041	0.00627049	0.0287098	0.0532902
0	-0.1	0.1	0.1	0.1	10000	0.045	0.00655553	0.0321512	0.0578488	0.045	0.00655553	0.0321512	0.0578488	0.051	0.00695694	0.0373644	0.0646356
0	-0.1	0.1	0.1	0.3	1000	0.027	0.00512552	0.016954	0.037046	0.028	0.0052169	0.0177749	0.0382251	0.06	0.00750999	0.0452804	0.0747196
0	-0.1	0.1	0.1	0.3	2000	0.026	0.0050323	0.0161367	0.0358633	0.026	0.0050323	0.0161367	0.0358633	0.057	0.00733151	0.0426302	0.0713698
0	-0.1	0.1	0.1	0.3	3000	0.039	0.00612201	0.0270009	0.0509991	0.039	0.00612201	0.0270009	0.0509991	0.044	0.00648568	0.0312881	0.0567119
0	-0.1	0.1	0.1	0.3	4000	0.047	0.00669261	0.0338825	0.0601175	0.047	0.00669261	0.0338825	0.0601175	0.05	0.00689202	0.0364916	0.0635084
0	-0.1	0.1	0.1	0.3	5000	0.037	0.00596917	0.0253004	0.0486996	0.037	0.00596917	0.0253004	0.0486996	0.047	0.00669261	0.0338825	0.0601175
0	-0.1	0.1	0.1	0.3	6000	0.039	0.00612201	0.0270009	0.0509991	0.039	0.00612201	0.0270009	0.0509991	0.044	0.00648568	0.0312881	0.0567119
0	-0.1	0.1	0.1	0.3	7000	0.042	0.00634319	0.0295674	0.0544326	0.042	0.00634319	0.0295674	0.0544326	0.041	0.00627049	0.0287098	0.0532902
0	-0.1	0.1	0.1	0.3	8000	0.041	0.00627049	0.0287098	0.0532902	0.041	0.00627049	0.0287098	0.0532902	0.04	0.00619677	0.0278543	0.0521457
0	-0.1	0.1	0.1	0.3	9000	0.049	0.00682635	0.0356204	0.0623796	0.049	0.00682635	0.0356204	0.0623796	0.054	0.00714731	0.0399913	0.0680087
0	-0.1	0.1	0.1	0.3	10000	0.037	0.00596917	0.0253004	0.0486996	0.037	0.00596917	0.0253004	0.0486996	0.039	0.00612201	0.0270009	0.0509991
0	-0.1	0.1	0.1	0.5	1000	0.035	0.00581163	0.0236092	0.0463908	0.035	0.00581163	0.0236092	0.0463908	0.043	0.0064149	0.0304268	0.0555732
0	-0.1	0.1	0.1	0.5	2000	0.044	0.00648568	0.0312881	0.0567119	0.045	0.00655553	0.0321512	0.0578488	0.055	0.00720937	0.0408696	0.0691304
0	-0.1	0.1	0.1	0.5	3000	0.044	0.00648568	0.0312881	0.0567119	0.044	0.00648568	0.0312881	0.0567119	0.047	0.00669261	0.0338825	0.0601175
0	-0.1	0.1	0.1	0.5	4000	0.036	0.00589101	0.0244536	0.0475464	0.036	0.00589101	0.0244536	0.0475464	0.046	0.0066245	0.033016	0.058984
0	-0.1	0.1	0.1	0.5	5000	0.042	0.00634319	0.0295674	0.0544326	0.042	0.00634319	0.0295674	0.0544326	0.054	0.00714731	0.0399913	0.0680087
0	-0.1	0.1	0.1	0.5	6000	0.042	0.00634319	0.0295674	0.0544326	0.042	0.00634319	0.0295674	0.0544326	0.052	0.00702111	0.0382386	0.0657614
0	-0.1	0.1	0.1	0.5	7000	0.059	0.00745111	0.0443958	0.0736042	0.059	0.00745111	0.0443958	0.0736042	0.056	0.00727076	0.0417493	0.0702507
0	-0.1	0.1	0.1	0.5	8000	0.045	0.00655553	0.0321512	0.0578488	0.045	0.00655553	0.0321512	0.0578488	0.052	0.00702111	0.0382386	0.0657614
0	-0.1	0.1	0.1	0.5	9000	0.038	0.00604616	0.0261495	0.0498505	0.038	0.00604616	0.0261495	0.0498505	0.044	0.00648568	0.0312881	0.0567119
0	-0.1	0.1	0.1	0.5	10000	0.047	0.00669261	0.0338825	0.0601175	0.047	0.00669261	0.0338825	0.0601175	0.053	0.00708456	0.0391143	0.0668857
0	-0.1	0.1	0.3	0.1	1000	0.008	0.00281709	0.0024785	0.0135215	0.009	0.00298647	0.00314652	0.0148535	0.044	0.00648568	0.0312881	0.0567119
0	-0.1	0.1	0.3	0.1	2000	0.018	0.00420428	0.0097596	0.0262404	0.019	0.00431729	0.0105381	0.0274619	0.05	0.00689202	0.0364916	0.0635084
0	-0.1	0.1	0.3	0.1	3000	0.029	0.00530651	0.0185992	0.0394008	0.029	0.00530651	0.0185992	0.0394008	0.05	0.00689202	0.0364916	0.0635084
0	-0.1	0.1	0.3	0.1	4000	0.041	0.00627049	0.0287098	0.0532902	0.041	0.00627049	0.0287098	0.0532902	0.057	0.00733151	0.0426302	0.0713698
0	-0.1	0.1	0.3	0.1	5000	0.047	0.00669261	0.0338825	0.0601175	0.047	0.00669261	0.0338825	0.0601175	0.048	0.00675988	0.0347506	0.0612494
0	-0.1	0.1	0.3	0.1	6000	0.036	0.00589101	0.0244536	0.0475464	0.036	0.00589101	0.0244536	0.0475464	0.043	0.0064149	0.0304268	0.0555732
0	-0.1	0.1	0.3	0.1	7000	0.043	0.0064149	0.0304268	0.0555732	0.043	0.0064149	0.0304268	0.0555732	0.044	0.00648568	0.0312881	0.0567119
0	-0.1	0.1	0.3	0.1	8000	0.054	0.00714731	0.0399913	0.0680087	0.054	0.00714731	0.0399913	0.0680087	0.062	0.00762601	0.047053	0.076947
0	-0.1	0.1	0.3	0.1	9000	0.053	0.00708456	0.0391143	0.0668857	0.053	0.00708456	0.0391143	0.0668857	0.053	0.00708456	0.0391143	0.0668857
0	-0.1	0.1	0.3	0.1	10000	0.041	0.00627049	0.0287098	0.0532902	0.041	0.00627049	0.0287098	0.0532902	0.043	0.0064149	0.0304268	0.0555732
0	-0.1	0.1	0.3	0.3	1000	0.024	0.00483983	0.0145139	0.0334861	0.027	0.00512552	0.016954	0.037046	0.056	0.00727076	0.0417493	0.0702507
0	-0.1	0.1	0.3	0.3	2000	0.037	0.00596917	0.0253004	0.0486996	0.037	0.00596917	0.0253004	0.0486996	0.053	0.00708456	0.0391143	0.0668857
0	-0.1	0.1	0.3	0.3	3000	0.035	0.00581163	0.0236092	0.0463908	0.035	0.00581163	0.0236092	0.0463908	0.05	0.00689202	0.0364916	0.0635084
0	-0.1	0.1	0.3	0.3	4000	0.038	0.00604616	0.0261495	0.0498505	0.038	0.00604616	0.0261495	0.0498505	0.044	0.00648568	0.0312881	0.0567119
0	-0.1	0.1	0.3	0.3	5000	0.052	0.00702111	0.0382386	0.0657614	0.052	0.00702111	0.0382386	0.0657614	0.044	0.00648568	0.0312881	0.0567119
0	-0.1	0.1	0.3	0.3	6000	0.043	0.0064149	0.0304268	0.0555732	0.044	0.00648568	0.0312881	0.0567119	0.045	0.00655553	0.0321512	0.0578488
0	-0.1	0.1	0.3	0.3	7000	0.045	0.00655553	0.0321512	0.0578488	0.045	0.00655553	0.0321512	0.0578488	0.051	0.00695694	0.0373644	0.0646356
0	-0.1	0.1	0.3	0.3	8000	0.053	0.00708456	0.0391143	0.0668857	0.053	0.00708456	0.0391143	0.0668857	0.051	0.00695694	0.0373644	0.0646356
0	-0.1	0.1	0.3	0.3	9000	0.046	0.0066245	0.033016	0.058984	0.046	0.0066245	0.033016	0.058984	0.05	0.00689202	0.0364916	0.0635084
0	-0.1	0.1	0.3	0.3	10000	0.049	0.00682635	0.0356204	0.0623796	0.049	0.00682635	0.0356204	0.0623796	0.046	0.0066245	0.033016	0.058984
0	-0.1	0.1	0.3	0.5	1000	0.046	0.0066245	0.033016	0.058984	0.046	0.0066245	0.033016	0.058984	0.054	0.00714731	0.0399913	0.0680087
0	-0.1	0.1	0.3	0.5	2000	0.047	0.00669261	0.0338825	0.0601175	0.047	0.00669261	0.0338825	0.0601175	0.054	0.00714731	0.0399913	0.0680087
0	-0.1	0.1	0.3	0.5	3000	0.047	0.00669261	0.0338825	0.0601175	0.047	0.00669261	0.0338825	0.0601175	0.069	0.00801492	0.0532907	0.0847093
0	-0.1	0.1	0.3	0.5	4000	0.036	0.00589101	0.0244536	0.0475464	0.036	0.00589101	0.0244536	0.0475464	0.055	0.00720937	0.0408696	0.0691304
0	-0.1	0.1	0.3	0.5	5000	0.049	0.00682635	0.0356204	0.0623796	0.049	0.00682635	0.0356204	0.0623796	0.058	0.00739162	0.0435124	0.0724876
0	-0.1	0.1	0.3	0.5	6000	0.048	0.00675988	0.0347506	0.0612494	0.048	0.00675988	0.0347506	0.0612494	0.063	0.00768316	0.047941	0.078059
0	-0.1	0.1	0.3	0.5	7000	0.042	0.00634319	0.0295674	0.0544326	0.042	0.00634319	0.0295674	0.0544326	0.047	0.00669261	0.0338825	0.0601175
0	-0.1	0.1	0.3	0.5	8000	0.062	0.00762601	0.047053	0.076947	0.061	0.00756829	0.0461662	0.0758338	0.063	0.00768316	0.047941	0.078059
0	-0.1	0.1	0.3	0.5	9000	0.046	0.0066245	0.033016	0.058984	0.046	0.0066245	0.033016	0.058984	0.047	0.00669261	0.0338825	0.0601175
0	-0.1	0.1	0.3	0.5	10000	0.036	0.00589101	0.0244536	0.0475464	0.036	0.00589101	0.0244536	0.0475464	0.042	0.00634319	0.0295674	0.0544326
0	-0.1	0.1	0.5	0.1	1000	0.011	0.00329833	0.00453527	0.0174647	0.011	0.00329833	0.00453527	0.0174647	0.052	0.00702111	0.0382386	0.0657614
0	-0.1	0.1	0.5	0.1	2000	0.026	0.0050323	0.0161367	0.0358633	0.026	0.0050323	0.0161367	0.0358633	0.049	0.00682635	0.0356204	0.0623796
0	-0.1	0.1	0.5	0.1	3000	0.039	0.00612201	0.0270009	0.0509991	0.039	0.00612201	0.0270009	0.0509991	0.045	0.00655553	0.0321512	0.0578488
0	-0.1	0.1	0.5	0.1	4000	0.043	0.0064149	0.0304268	0.0555732	0.043	0.0064149	0.0304268	0.0555732	0.042	0.00634319	0.0295674	0.0544326
0	-0.1	0.1	0.5	0.1	5000	0.046	0.0066245	0.033016	0.058984	0.046	0.0066245	0.033016	0.058984	0.047	0.00669261	0.0338825	0.0601175
0	-0.1	0.1	0.5	0.1	6000	0.041	0.00627049	0.0287098	0.0532902	0.042	0.00634319	0.0295674	0.0544326	0.048	0.00675988	0.0347506	0.0612494
0	-0.1	0.1	0.5	0.1	7000	0.054	0.00714731	0.0399913	0.0680087	0.055	0.00720937	0.0408696	0.0691304	0.06	0.00750999	0.0452804	0.0747196
0	-0.1	0.1	0.5	0.1	8000	0.041	0.00627049	0.0287098	0.0532902	0.041	0.00627049	0.0287098	0.0532902	0.056	0.00727076	0.0417493	0.0702507
0	-0.1	0.1	0.5	0.1	9000	0.05	0.00689202	0.0364916	0.0635084	0.051	0.00695694	0.0373644	0.0646356	0.045	0.00655553	0.0321512	0.0578488
0	-0.1	0.1	0.5	0.1	10000	0.048	0.00675988	0.0347506	0.0612494	0.048	0.00675988	0.0347506	0.0612494	0.046	0.0066245	0.033016	0.058984
0	-0.1	0.1	0.5	0.3	1000	0.023	0.00474036	0.0137089	0.0322911	0.024	0.00483983	0.0145139	0.0334861	0.048	0.00675988	0.0347506	0.0612494
0	-0.1	0.1	0.5	0.3	2000	0.025	0.0049371	0.0153233	0.0346767	0.026	0.0050323	0.0161367	0.0358633	0.055	0.00720937	0.0408696	0.0691304
0	-0.1	0.1	0.5	0.3	3000	0.033	0.00564898	0.021928	0.044072	0.033	0.00564898	0.021928	0.044072	0.056	0.00727076	0.0417493	0.0702507
0	-0.1	0.1	0.5	0.3	4000	0.039	0.00612201	0.0270009	0.0509991	0.04	0.00619677	0.0278543	0.0521457	0.057	0.00733151	0.0426302	0.0713698
0	-0.1	0.1	0.5	0.3	5000	0.042	0.00634319	0.0295674	0.0544326	0.044	0.00648568	0.0312881	0.0567119	0.05	0.00689202	0.0364916	0.0635084
0	-0.1	0.1	0.5	0.3	6000	0.037	0.00596917	0.0253004	0.0486996	0.037	0.00596917	0.0253004	0.0486996	0.041	0.00627049	0.0287098	0.0532902
0	-0.1	0.1	0.5	0.3	7000	0.04	0.00619677	0.0278543	0.0521457	0.041	0.00627049	0.0287098	0.0532902	0.039	0.00612201	0.0270009	0.0509991
0	-0.1	0.1	0.5	0.3	8000	0.046	0.0066245	0.033016	0.058984	0.046	0.0066245	0.033016	0.058984	0.054	0.00714731	0.0399913	0.0680087
0	-0.1	0.1	0.5	0.3	9000	0.044	0.00648568	0.0312881	0.0567119	0.045	0.00655553	0.0321512	0.0578488	0.042	0.00634319	0.0295674	0.0544326
0	-0.1	0.1	0.5	0.3	10000	0.042	0.00634319	0.0295674	0.0544326	0.042	0.00634319	0.0295674	0.0544326	0.044	0.00648568	0.0312881	0.0567119
0	-0.1	0.1	0.5	0.5	1000	0.036	0.00589101	0.0244536	0.0475464	0.036	0.00589101	0.0244536	0.0475464	0.063	0.00768316	0.047941	0.078059
0	-0.1	0.1	0.5	0.5	2000	0.035	0.00581163	0.0236092	0.0463908	0.035	0.00581163	0.0236092	0.0463908	0.057	0.00733151	0.0426302	0.0713698
0	-0.1	0.1	0.5	0.5	3000	0.038	0.00604616	0.0261495	0.0498505	0.038	0.00604616	0.0261495	0.0498505	0.058	0.00739162	0.0435124	0.0724876
0	-0.1	0.1	0.5	0.5	4000	0.045	0.00655553	0.0321512	0.0578488	0.045	0.00655553	0.0321512	0.0578488	0.044	0.00648568	0.0312881	0.0567119
0	-0.1	0.1	0.5	0.5	5000	0.041	0.00627049	0.0287098	0.0532902	0.041	0.00627049	0.0287098	0.0532902	0.041	0.00627049	0.0287098	0.0532902
0	-0.1	0.1	0.5	0.5	6000	0.055	0.00720937	0.0408696	0.0691304	0.055	0.00720937	0.0408696	0.0691304	0.05	0.00689202	0.0364916	0.0635084
0	-0.1	0.1	0.5	0.5	7000	0.051	0.00695694	0.0373644	0.0646356	0.051	0.00695694	0.0373644	0.0646356	0.051	0.00695694	0.0373644	0.0646356
0	-0.1	0.1	0.5	0.5	8000	0.041	0.00627049	0.0287098	0.0532902	0.041	0.00627049	0.0287098	0.0532902	0.038	0.00604616	0.0261495	0.0498505
0	-0.1	0.1	0.5	0.5	9000	0.053	0.00708456	0.0391143	0.0668857	0.053	0.00708456	0.0391143	0.0668857	0.059	0.00745111	0.0443958	0.0736042
0	-0.1	0.1	0.5	0.5	10000	0.046	0.0066245	0.033016	0.058984	0.046	0.0066245	0.033016	0.058984	0.045	0.00655553	0.0321512	0.0578488
0	-0.1	0.3	0.1	0.1	1000	0.046	0.0066245	0.033016	0.058984	0.046	0.0066245	0.033016	0.058984	0.051	0.00695694	0.0373644	0.0646356
0	-0.1	0.3	0.1	0.1	2000	0.047	0.00669261	0.0338825	0.0601175	0.048	0.00675988	0.0347506	0.0612494	0.046	0.0066245	0.033016	0.058984
0	-0.1	0.3	0.1	0.1	3000	0.032	0.00556561	0.0210914	0.0429086	0.032	0.00556561	0.0210914	0.0429086	0.035	0.00581163	0.0236092	0.0463908
0	-0.1	0.3	0.1	0.1	4000	0.055	0.00720937	0.0408696	0.0691304	0.055	0.00720937	0.0408696	0.0691304	0.055	0.00720937	0.0408696	0.0691304
0	-0.1	0.3	0.1	0.1	5000	0.046	0.0066245	0.033016	0.058984	0.046	0.0066245	0.033016	0.058984	0.044	0.00648568	0.0312881	0.0567119
0	-0.1	0.3	0.1	0.1	6000	0.052	0.00702111	0.0382386	0.0657614	0.052	0.00702111	0.0382386	0.0657614	0.053	0.00708456	0.0391143	0.0668857
0	-0.1	0.3	0.1	0.1	7000	0.062	0.00762601	0.047053	0.076947	0.062	0.00762601	0.047053	0.076947	0.06	0.00750999	0.0452804	0.0747196
0	-0.1	0.3	0.1	0.1	8000	0.045	0.00655553	0.0321512	0.0578488	0.045	0.00655553	0.0321512	0.0578488	0.048	0.00675988	0.0347506	0.0612494
0	-0.1	0.3	0.1	0.1	9000	0.045	0.00655553	0.0321512	0.0578488	0.045	0.00655553	0.0321512	0.0578488	0.047	0.00669261	0.0338825	0.0601175
0	-0.1	0.3	0.1	0.1	10000	0.058	0.00739162	0.0435124	0.0724876	0.058	0.00739162	0.0435124	0.0724876	0.055	0.00720937	0.0408696	0.0691304
0	-0.1	0.3	0.1	0.3	1000	0.041	0.00627049	0.0287098	0.0532902	0.041	0.00627049	0.0287098	0.0532902	0.046	0.0066245	0.033016	0.058984
0	-0.1	0.3	0.1	0.3	2000	0.045	0.00655553	0.0321512	0.0578488	0.046	0.0066245	0.033016	0.058984	0.048	0.00675988	0.0347506	0.0612494
0	-0.1	0.3	0.1	0.3	3000	0.041	0.00627049	0.0287098	0.0532902	0.041	0.00627049	0.0287098	0.0532902	0.052	0.00702111	0.0382386	0.0657614
0	-0.1	0.3	0.1	0.3	4000	0.044	0.00648568	0.0312881	0.0567119	0.045	0.00655553	0.0321512	0.0578488	0.043	0.0064149	0.0304268	0.0555732
0	-0.1	0.3	0.1	0.3	5000	0.046	0.0066245	0.033016	0.058984	0.046	0.0066245	0.033016	0.058984	0.049	0.00682635	0.0356204	0.0623796
0	-0.1	0.3	0.1	0.3	6000	0.054	0.00714731	0.0399913	0.0680087	0.054	0.00714731	0.0399913	0.0680087	0.055	0.00720937	0.0408696	0.0691304
0	-0.1	0.3	0.1	0.3	7000	0.048	0.00675988	0.0347506	0.0612494	0.049	0.00682635	0.0356204	0.0623796	0.047	0.00669261	0.0338825	0.0601175
0	-0.1	0.3	0.1	0.3	8000	0.038	0.00604616	0.0261495	0.0498505	0.038	0.00604616	0.0261495	0.0498505	0.041	0.00627049	0.0287098	0.0532902
0	-0.1	0.3	0.1	0.3	9000	0.036	0.00589101	0.0244536	0.0475464	0.036	0.00589101	0.0244536	0.0475464	0.037	0.00596917	0.0253004	0.0486996
0	-0.1	0.3	0.1	0.3	10000	0.048	0.00675988	0.0347506	0.0612494	0.048	0.00675988	0.0347506	0.0612494	0.048	0.00675988	0.0347506	0.0612494
0	-0.1	0.3	0.1	0.5	1000	0.051	0.00695694	0.0373644	0.0646356	0.053	0.00708456	0.0391143	0.0668857	0.056	0.00727076	0.0417493	0.0702507
0	-0.1	0.3	0.1	0.5	2000	0.043	0.0064149	0.0304268	0.0555732	0.043	0.0064149	0.0304268	0.0555732	0.044	0.00648568	0.0312881	0.0567119
0	-0.1	0.3	0.1	0.5	3000	0.041	0.00627049	0.0287098	0.0532902	0.042	0.00634319	0.0295674	0.0544326	0.046	0.0066245	0.033016	0.058984
0	-0.1	0.3	0.1	0.5	4000	0.042	0.00634319	0.0295674	0.0544326	0.042	0.00634319	0.0295674	0.0544326	0.041	0.00627049	0.0287098	0.0532902
0	-0.1	0.3	0.1	0.5	5000	0.045	0.00655553	0.0321512	0.0578488	0.044	0.00648568	0.0312881	0.0567119	0.039	0.00612201	0.0270009	0.0509991
0	-0.1	0.3	0.1	0.5	6000	0.046	0.0066245	0.033016	0.058984	0.047	0.00669261	0.0338825	0.0601175	0.045	0.00655553	0.0321512	0.0578488
0	-0.1	0.3	0.1	0.5	7000	0.041	0.00627049	0.0287098	0.0532902	0.041	0.00627049	0.0287098	0.0532902	0.044	0.00648568	0.0312881	0.0567119
0	-0.1	0.3	0.1	0.5	8000	0.054	0.00714731	0.0399913	0.0680087	0.054	0.00714731	0.0399913	0.0680087	0.057	0.00733151	0.0426302	0.0713698
0	-0.1	0.3	0.1	0.5	9000	0.058	0.00739162	0.0435124	0.0724876	0.059	0.00745111	0.0443958	0.0736042	0.058	0.00739162	0.0435124	0.0724876
0	-0.1	0.3	0.1	0.5	10000	0.047	0.00669261	0.0338825	0.0601175	0.047	0.00669261	0.0338825	0.0601175	0.051	0.00695694	0.0373644	0.0646356
0	-0.1	0.3	0.3	0.1	1000	0.057	0.00733151	0.0426302	0.0713698	0.057	0.00733151	0.0426302	0.0713698	0.058	0.00739162	0.0435124	0.0724876
0	-0.1	0.3	0.3	0.1	2000	0.048	0.00675988	0.0347506	0.0612494	0.048	0.00675988	0.0347506	0.0612494	0.047	0.00669261	0.0338825	0.0601175
0	-0.1	0.3	0.3	0.1	3000	0.045	0.00655553	0.0321512	0.0578488	0.046	0.0066245	0.033016	0.058984	0.042	0.00634319	0.0295674	0.0544326
0	-0.1	0.3	0.3	0.1	4000	0.047	0.00669261	0.0338825	0.0601175	0.047	0.00669261	0.0338825	0.0601175	0.039	0.00612201	0.0270009	0.0509991
0	-0.1	0.3	0.3	0.1	5000	0.055	0.00720937	0.0408696	0.0691304	0.056	0.00727076	0.0417493	0.0702507	0.054	0.00714731	0.0399913	0.0680087
0	-0.1	0.3	0.3	0.1	6000	0.06	0.00750999	0.0452804	0.0747196	0.06	0.00750999	0.0452804	0.0747196	0.052	0.00702111	0.0382386	0.0657614
0	-0.1	0.3	0.3	0.1	7000	0.055	0.00720937	0.0408696	0.0691304	0.055	0.00720937	0.0408696	0.0691304	0.063	0.00768316	0.047941	0.078059
0	-0.1	0.3	0.3	0.1	8000	0.053	0.00708456	0.0391143	0.0668857	0.053	0.00708456	0.0391143	0.0668857	0.058	0.00739162	0.0435124	0.0724876
0	-0.1	0.3	0.3	0.1	9000	0.055	0.00720937	0.0408696	0.0691304	0.055	0.00720937	0.0408696	0.0691304	0.046	0.0066245	0.033016	0.058984
0	-0.1	0.3	0.3	0.1	10000	0.061	0.00756829	0.0461662	0.0758338	0.061	0.00756829	0.0461662	0.0758338	0.049	0.00682635	0.0356204	0.0623796
0	-0.1	0.3	0.3	0.3	1000	0.048	0.00675988	0.0347506	0.0612494	0.049	0.00682635	0.0356204	0.0623796	0.048	0.00675988	0.0347506	0.0612494
0	-0.1	0.3	0.3	0.3	2000	0.04	0.00619677	0.0278543	0.0521457	0.04	0.00619677	0.0278543	0.0521457	0.05	0.00689202	0.0364916	0.0635084
0	-0.1	0.3	0.3	0.3	3000	0.048	0.00675988	0.0347506	0.0612494	0.048	0.00675988	0.0347506	0.0612494	0.046	0.0066245	0.033016	0.058984
0	-0.1	0.3	0.3	0.3	4000	0.041	0.00627049	0.0287098	0.0532902	0.041	0.00627049	0.0287098	0.0532902	0.044	0.00648568	0.0312881	0.0567119
0	-0.1	0.3	0.3	0.3	5000	0.041	0.00627049	0.0287098	0.0532902	0.041	0.00627049	0.0287098	0.0532902	0.036	0.00589101	0.0244536	0.0475464
0	-0.1	0.3	0.3	0.3	6000	0.046	0.0066245	0.033016	0.058984	0.046	0.0066245	0.033016	0.058984	0.052	0.00702111	0.0382386	0.0657614
0	-0.1	0.3	0.3	0.3	7000	0.043	0.0064149	0.0304268	0.0555732	0.043	0.0064149	0.0304268	0.0555732	0.042	0.00634319	0.0295674	0.0544326
0	-0.1	0.3	0.3	0.3	8000	0.04	0.00619677	0.0278543	0.0521457	0.04	0.00619677	0.0278543	0.0521457	0.039	0.00612201	0.0270009	0.0509991
0	-0.1	0.3	0.3	0.3	9000	0.05	0.00689202	0.0364916	0.0635084	0.05	0.00689202	0.0364916	0.0635084	0.063	0.00768316	0.047941	0.078059
0	-0.1	0.3	0.3	0.3	10000	0.04	0.00619677	0.0278543	0.0521457	0.04	0.00619677	0.0278543	0.0521457	0.042	0.00634319	0.0295674	0.0544326
0	-0.1	0.3	0.3	0.5	1000	0.044	0.00648568	0.0312881	0.0567119	0.044	0.00648568	0.0312881	0.0567119	0.054	0.00714731	0.0399913	0.0680087
0	-0.1	0.3	0.3	0.5	2000	0.057	0.00733151	0.0426302	0.0713698	0.055	0.00720937	0.0408696	0.0691304	0.059	0.00745111	0.0443958	0.0736042
0	-0.1	0.3	0.3	0.5	3000	0.052	0.00702111	0.0382386	0.0657614	0.052	0.00702111	0.0382386	0.0657614	0.05	0.00689202	0.0364916	0.0635084
0	-0.1	0.3	0.3	0.5	4000	0.055	0.00720937	0.0408696	0.0691304	0.057	0.00733151	0.0426302	0.0713698	0.042	0.00634319	0.0295674	0.0544326
0	-0.1	0.3	0.3	0.5	5000	0.054	0.00714731	0.0399913	0.0680087	0.054	0.00714731	0.0399913	0.0680087	0.054	0.00714731	0.0399913	0.0680087
0	-0.1	0.3	0.3	0.5	6000	0.046	0.0066245	0.033016	0.058984	0.046	0.0066245	0.033016	0.058984	0.053	0.00708456	0.0391143	0.0668857
0	-0.1	0.3	0.3	0.5	7000	0.042	0.00634319	0.0295674	0.0544326	0.042	0.00634319	0.0295674	0.0544326	0.046	0.0066245	0.033016	0.058984
0	-0.1	0.3	0.3	0.5	8000	0.046	0.0066245	0.033016	0.058984	0.046	0.0066245	0.033016	0.058984	0.05	0.00689202	0.0364916	0.0635084
0	-0.1	0.3	0.3	0.5	9000	0.037	0.00596917	0.0253004	0.0486996	0.037	0.00596917	0.0253004	0.0486996	0.042	0.00634319	0.0295674	0.0544326
0	-0.1	0.3	0.3	0.5	10000	0.048	0.00675988	0.0347506	0.0612494	0.048	0.00675988	0.0347506	0.0612494	0.048	0.00675988	0.0347506	0.0612494
0	-0.1	0.3	0.5	0.1	1000	0.052	0.00702111	0.0382386	0.0657614	0.055	0.00720937	0.0408696	0.0691304	0.045	0.00655553	0.0321512	0.0578488
0	-0.1	0.3	0.5	0.1	2000	0.05	0.00689202	0.0364916	0.0635084	0.051	0.00695694	0.0373644	0.0646356	0.048	0.00675988	0.0347506	0.0612494
0	-0.1	0.3	0.5	0.1	3000	0.036	0.00589101	0.0244536	0.0475464	0.036	0.00589101	0.0244536	0.0475464	0.043	0.0064149	0.0304268	0.0555732
0	-0.1	0.3	0.5	0.1	4000	0.047	0.00669261	0.0338825	0.0601175	0.047	0.00669261	0.0338825	0.0601175	0.045	0.00655553	0.0321512	0.0578488
0	-0.1	0.3	0.5	0.1	5000	0.046	0.0066245	0.033016	0.058984	0.046	0.0066245	0.033016	0.058984	0.053	0.00708456	0.0391143	0.0668857
0	-0.1	0.3	0.5	0.1	6000	0.052	0.00702111	0.0382386	0.0657614	0.052	0.00702111	0.0382386	0.0657614	0.056	0.00727076	0.0417493	0.0702507
0	-0.1	0.3	0.5	0.1	7000	0.046	0.0066245	0.033016	0.058984	0.046	0.0066245	0.033016	0.058984	0.043	0.0064149	0.0304268	0.0555732
0	-0.1	0.3	0.5	0.1	8000	0.045	0.00655553	0.0321512	0.0578488	0.045	0.00655553	0.0321512	0.0578488	0.038	0.00604616	0.0261495	0.0498505
0	-0.1	0.3	0.5	0.1	9000	0.041	0.00627049	0.0287098	0.0532902	0.042	0.00634319	0.0295674	0.0544326	0.052	0.00702111	0.0382386	0.0657614
0	-0.1	0.3	0.5	0.1	10000	0.045	0.00655553	0.0321512	0.0578488	0.045	0.00655553	0.0321512	0.0578488	0.044	0.00648568	0.0312881	0.0567119
0	-0.1	0.3	0.5	0.3	1000	0.043	0.0064149	0.0304268	0.0555732	0.044	0.00648568	0.0312881	0.0567119	0.055	0.00720937	0.0408696	0.0691304
0	-0.1	0.3	0.5	0.3	2000	0.047	0.00669261	0.0338825	0.0601175	0.047	0.00669261	0.0338825	0.0601175	0.045	0.00655553	0.0321512	0.0578488
0	-0.1	0.3	0.5	0.3	3000	0.047	0.00669261	0.0338825	0.0601175	0.047	0.00669261	0.0338825	0.0601175	0.052	0.00702111	0.0382386	0.0657614
0	-0.1	0.3	0.5	0.3	4000	0.057	0.00733151	0.0426302	0.0713698	0.058	0.00739162	0.0435124	0.0724876	0.053	0.00708456	0.0391143	0.0668857
0	-0.1	0.3	0.5	0.3	5000	0.052	0.00702111	0.0382386	0.0657614	0.052	0.00702111	0.0382386	0.0657614	0.066	0.00785137	0.0506113	0.0813887
0	-0.1	0.3	0.5	0.3	6000	0.052	0.00702111	0.0382386	0.0657614	0.052	0.00702111	0.0382386	0.0657614	0.043	0.0064149	0.0304268	0.0555732
0	-0.1	0.3	0.5	0.3	7000	0.052	0.00702111	0.0382386	0.0657614	0.053	0.00708456	0.0391143	0.0668857	0.051	0.00695694	0.0373644	0.0646356
0	-0.1	0.3	0.5	0.3	8000	0.047	0.00669261	0.0338825	0.0601175	0.047	0.00669261	0.0338825	0.0601175	0.05	0.00689202	0.0364916	0.0635084
0	-0.1	0.3	0.5	0.3	9000	0.042	0.00634319	0.0295674	0.0544326	0.042	0.00634319	0.0295674	0.0544326	0.033	0.00564898	0.021928	0.044072
0	-0.1	0.3	0.5	0.3	10000	0.046	0.0066245	0.033016	0.058984	0.046	0.0066245	0.033016	0.058984	0.042	0.00634319	0.0295674	0.0544326
0	-0.1	0.3	0.5	0.5	1000	0.041	0.00627049	0.0287098	0.0532902	0.042	0.00634319	0.0295674	0.0544326	0.042	0.00634319	0.0295674	0.0544326
0	-0.1	0.3	0.5	0.5	2000	0.041	0.00627049	0.0287098	0.0532902	0.041	0.00627049	0.0287098	0.0532902	0.05	0.00689202	0.0364916	0.0635084
0	-0.1	0.3	0.5	0.5	3000	0.044	0.00648568	0.0312881	0.0567119	0.043	0.0064149	0.0304268	0.0555732	0.037	0.00596917	0.0253004	0.0486996
0	-0.1	0.3	0.5	0.5	4000	0.055	0.00720937	0.0408696	0.0691304	0.057	0.00733151	0.0426302	0.0713698	0.054	0.00714731	0.0399913	0.0680087
0	-0.1	0.3	0.5	0.5	5000	0.05	0.00689202	0.0364916	0.0635084	0.05	0.00689202	0.0364916	0.0635084	0.052	0.00702111	0.0382386	0.0657614
0	-0.1	0.3	0.5	0.5	6000	0.045	0.00655553	0.0321512	0.0578488	0.045	0.00655553	0.0321512	0.0578488	0.032	0.00556561	0.0210914	0.0429086
0	-0.1	0.3	0.5	0.5	7000	0.062	0.00762601	0.047053	0.076947	0.062	0.00762601	0.047053	0.076947	0.066	0.00785137	0.0506113	0.0813887
0	-0.1	0.3	0.5	0.5	8000	0.043	0.0064149	0.0304268	0.0555732	0.043	0.0064149	0.0304268	0.0555732	0.043	0.0064149	0.0304268	0.0555732
0	-0.1	0.3	0.5	0.5	9000	0.048	0.00675988	0.0347506	0.0612494	0.048	0.00675988	0.0347506	0.0612494	0.045	0.00655553	0.0321512	0.0578488
0	-0.1	0.3	0.5	0.5	10000	0.04	0.00619677	0.0278543	0.0521457	0.04	0.00619677	0.0278543	0.0521457	0.037	0.00596917	0.0253004	0.0486996
0	0.1	0.1	0.1	0.1	1000	0.022	0.00463853	0.0129085	0.0310915	0.023	0.00474036	0.0137089	0.0322911	0.056	0.00727076	0.0417493	0.0702507
0	0.1	0.1	0.1	0.1	2000	0.029	0.00530651	0.0185992	0.0394008	0.029	0.00530651	0.0185992	0.0394008	0.051	0.00695694	0.0373644	0.0646356
0	0.1	0.1	0.1	0.1	3000	0.04	0.00619677	0.0278543	0.0521457	0.04	0.00619677	0.0278543	0.0521457	0.053	0.00708456	0.0391143	0.0668857
0	0.1	0.1	0.1	0.1	4000	0.037	0.00596917	0.0253004	0.0486996	0.037	0.00596917	0.0253004	0.0486996	0.047	0.00669261	0.0338825	0.0601175
0	0.1	0.1	0.1	0.1	5000	0.048	0.00675988	0.0347506	0.0612494	0.048	0.00675988	0.0347506	0.0612494	0.061	0.00756829	0.0461662	0.0758338
0	0.1	0.1	0.1	0.1	6000	0.046	0.0066245	0.033016	0.058984	0.047	0.00669261	0.0338825	0.0601175	0.055	0.00720937	0.0408696	0.0691304
0	0.1	0.1	0.1	0.1	7000	0.039	0.00612201	0.0270009	0.0509991	0.041	0.00627049	0.0287098	0.0532902	0.042	0.00634319	0.0295674	0.0544326
0	0.1	0.1	0.1	0.1	8000	0.048	0.00675988	0.0347506	0.0612494	0.048	0.00675988	0.0347506	0.0612494	0.05	0.00689202	0.0364916	0.0635084
0	0.1	0.1	0.1	0.1	9000	0.046	0.0066245	0.033016	0.058984	0.046	0.0066245	0.033016	0.058984	0.053	0.00708456	0.0391143	0.0668857
0	0.1	0.1	0.1	0.1	10000	0.045	0.00655553	0.0321512	0.0578488	0.045	0.00655553	0.0321512	0.0578488	0.053	0.00708456	0.0391143	0.0668857
0	0.1	0.1	0.1	0.3	1000	0.026	0.0050323	0.0161367	0.0358633	0.026	0.0050323	0.0161367	0.0358633	0.048	0.00675988	0.0347506	0.0612494
0	0.1	0.1	0.1	0.3	2000	0.023	0.00474036	0.0137089	0.0322911	0.023	0.00474036	0.0137089	0.0322911	0.044	0.00648568	0.0312881	0.0567119
0	0.1	0.1	0.1	0.3	3000	0.043	0.0064149	0.0304268	0.0555732	0.043	0.0064149	0.0304268	0.0555732	0.055	0.00720937	0.0408696	0.0691304
0	0.1	0.1	0.1	0.3	4000	0.033	0.00564898	0.021928	0.044072	0.034	0.00573097	0.0227673	0.0452327	0.054	0.00714731	0.0399913	0.0680087
0	0.1	0.1	0.1	0.3	5000	0.042	0.00634319	0.0295674	0.0544326	0.042	0.00634319	0.0295674	0.0544326	0.054	0.00714731	0.0399913	0.0680087
0	0.1	0.1	0.1	0.3	6000	0.05	0.00689202	0.0364916	0.0635084	0.05	0.00689202	0.0364916	0.0635084	0.049	0.00682635	0.0356204	0.0623796
0	0.1	0.1	0.1	0.3	7000	0.048	0.00675988	0.0347506	0.0612494	0.048	0.00675988	0.0347506	0.0612494	0.055	0.00720937	0.0408696	0.0691304
0	0.1	0.1	0.1	0.3	8000	0.058	0.00739162	0.0435124	0.0724876	0.058	0.00739162	0.0435124	0.0724876	0.059	0.00745111	0.0443958	0.0736042
0	0.1	0.1	0.1	0.3	9000	0.038	0.00604616	0.0261495	0.0498505	0.038	0.00604616	0.0261495	0.0498505	0.052	0.00702111	0.0382386	0.0657614
0	0.1	0.1	0.1	0.3	10000	0.053	0.00708456	0.0391143	0.0668857	0.053	0.00708456	0.0391143	0.0668857	0.052	0.00702111	0.0382386	0.0657614
0	0.1	0.1	0.1	0.5	1000	0.048	0.00675988	0.0347506	0.0612494	0.049	0.00682635	0.0356204	0.0623796	0.051	0.00695694	0.0373644	0.0646356
0	0.1	0.1	0.1	0.5	2000	0.042	0.00634319	0.0295674	0.0544326	0.042	0.00634319	0.0295674	0.0544326	0.04	0.00619677	0.0278543	0.0521457
0	0.1	0.1	0.1	0.5	3000	0.034	0.00573097	0.0227673	0.0452327	0.036	0.00589101	0.0244536	0.0475464	0.044	0.00648568	0.0312881	0.0567119
0	0.1	0.1	0.1	0.5	4000	0.042	0.00634319	0.0295674	0.0544326	0.042	0.00634319	0.0295674	0.0544326	0.053	0.00708456	0.0391143	0.0668857
0	0.1	0.1	0.1	0.5	5000	0.039	0.00612201	0.0270009	0.0509991	0.039	0.00612201	0.0270009	0.0509991	0.05	0.00689202	0.0364916	0.0635084
0	0.1	0.1	0.1	0.5	6000	0.055	0.00720937	0.0408696	0.0691304	0.055	0.00720937	0.0408696	0.0691304	0.054	0.00714731	0.0399913	0.0680087
0	0.1	0.1	0.1	0.5	7000	0.049	0.00682635	0.0356204	0.0623796	0.049	0.00682635	0.0356204	0.0623796	0.055	0.00720937	0.0408696	0.0691304
0	0.1	0.1	0.1	0.5	8000	0.059	0.00745111	0.0443958	0.0736042	0.059	0.00745111	0.0443958	0.0736042	0.058	0.00739162	0.0435124	0.0724876
0	0.1	0.1	0.1	0.5	9000	0.056	0.00727076	0.0417493	0.0702507	0.056	0.00727076	0.0417493	0.0702507	0.051	0.00695694	0.0373644	0.0646356
0	0.1	0.1	0.1	0.5	10000	0.051	0.00695694	0.0373644	0.0646356	0.051	0.00695694	0.0373644	0.0646356	0.051	0.00695694	0.0373644	0.0646356
0	0.1	0.1	0.3	0.1	1000	0.01	0.00314643	0.003833	0.016167	0.013	0.00358204	0.0059792	0.0200208	0.058	0.00739162	0.0435124	0.0724876
0	0.1	0.1	0.3	0.1	2000	0.023	0.00474036	0.0137089	0.0322911	0.023	0.00474036	0.0137089	0.0322911	0.04	0.00619677	0.0278543	0.0521457
0	0.1	0.1	0.3	0.1	3000	0.045	0.00655553	0.0321512	0.0578488	0.045	0.00655553	0.0321512	0.0578488	0.059	0.00745111	0.0443958	0.0736042
0	0.1	0.1	0.3	0.1	4000	0.039	0.00612201	0.0270009	0.0509991	0.039	0.00612201	0.0270009	0.0509991	0.049	0.00682635	0.0356204	0.0623796
0	0.1	0.1	0.3	0.1	5000	0.039	0.00612201	0.0270009	0.0509991	0.039	0.00612201	0.0270009	0.0509991	0.049	0.00682635	0.0356204	0.0623796
0	0.1	0.1	0.3	0.1	6000	0.047	0.00669261	0.0338825	0.0601175	0.047	0.00669261	0.0338825	0.0601175	0.056	0.00727076	0.0417493	0.0702507
0	0.1	0.1	0.3	0.1	7000	0.034	0.00573097	0.0227673	0.0452327	0.035	0.00581163	0.0236092	0.0463908	0.04	0.00619677	0.0278543	0.0521457
0	0.1	0.1	0.3	0.1	8000	0.045	0.00655553	0.0321512	0.0578488	0.045	0.00655553	0.0321512	0.0578488	0.043	0.0064149	0.0304268	0.0555732
0	0.1	0.1	0.3	0.1	9000	0.045	0.00655553	0.0321512	0.0578488	0.045	0.00655553	0.0321512	0.0578488	0.047	0.00669261	0.0338825	0.0601175
0	0.1	0.1	0.3	0.1	10000	0.048	0.00675988	0.0347506	0.0612494	0.048	0.00675988	0.0347506	0.0612494	0.053	0.00708456	0.0391143	0.0668857
0	0.1	0.1	0.3	0.3	1000	0.027	0.00512552	0.016954	0.037046	0.027	0.00512552	0.016954	0.037046	0.056	0.00727076	0.0417493	0.0702507
0	0.1	0.1	0.3	0.3	2000	0.031	0.00548078	0.0202577	0.0417423	0.032	0.00556561	0.0210914	0.0429086	0.053	0.00708456	0.0391143	0.0668857
0	0.1	0.1	0.3	0.3	3000	0.032	0.00556561	0.0210914	0.0429086	0.032	0.00556561	0.0210914	0.0429086	0.053	0.00708456	0.0391143	0.0668857
0	0.1	0.1	0.3	0.3	4000	0.046	0.0066245	0.033016	0.058984	0.046	0.0066245	0.033016	0.058984	0.051	0.00695694	0.0373644	0.0646356
0	0.1	0.1	0.3	0.3	5000	0.043	0.0064149	0.0304268	0.0555732	0.043	0.0064149	0.0304268	0.0555732	0.064	0.00773977	0.0488301	0.0791699
0	0.1	0.1	0.3	0.3	6000	0.041	0.00627049	0.0287098	0.0532902	0.041	0.00627049	0.0287098	0.0532902	0.049	0.00682635	0.0356204	0.0623796
0	0.1	0.1	0.3	0.3	7000	0.052	0.00702111	0.0382386	0.0657614	0.053	0.00708456	0.0391143	0.0668857	0.053	0.00708456	0.0391143	0.0668857
0	0.1	0.1	0.3	0.3	8000	0.033	0.00564898	0.021928	0.044072	0.033	0.00564898	0.021928	0.044072	0.044	0.00648568	0.0312881	0.0567119
0	0.1	0.1	0.3	0.3	9000	0.048	0.00675988	0.0347506	0.0612494	0.048	0.00675988	0.0347506	0.0612494	0.059	0.00745111	0.0443958	0.0736042
0	0.1	0.1	0.3	0.3	10000	0.049	0.00682635	0.0356204	0.0623796	0.049	0.00682635	0.0356204	0.0623796	0.052	0.00702111	0.0382386	0.0657614
0	0.1	0.1	0.3	0.5	1000	0.036	0.00589101	0.0244536	0.0475464	0.036	0.00589101	0.0244536	0.0475464	0.066	0.00785137	0.0506113	0.0813887
0	0.1	0.1	0.3	0.5	2000	0.035	0.00581163	0.0236092	0.0463908	0.036	0.00589101	0.0244536	0.0475464	0.051	0.00695694	0.0373644	0.0646356
0	0.1	0.1	0.3	0.5	3000	0.04	0.00619677	0.0278543	0.0521457	0.04	0.00619677	0.0278543	0.0521457	0.036	0.00589101	0.0244536	0.0475464
0	0.1	0.1	0.3	0.5	4000	0.044	0.00648568	0.0312881	0.0567119	0.044	0.00648568	0.0312881	0.0567119	0.047	0.00669261	0.0338825	0.0601175
0	0.1	0.1	0.3	0.5	5000	0.043	0.0064149	0.0304268	0.0555732	0.043	0.0064149	0.0304268	0.0555732	0.046	0.0066245	0.033016	0.058984
0	0.1	0.1	0.3	0.5	6000	0.051	0.00695694	0.0373644	0.0646356	0.051	0.00695694	0.0373644	0.0646356	0.051	0.00695694	0.0373644	0.0646356
0	0.1	0.1	0.3	0.5	7000	0.046	0.0066245	0.033016	0.058984	0.046	0.0066245	0.033016	0.058984	0.054	0.00714731	0.0399913	0.0680087
0	0.1	0.1	0.3	0.5	8000	0.053	0.00708456	0.0391143	0.0668857	0.053	0.00708456	0.0391143	0.0668857	0.057	0.00733151	0.0426302	0.0713698
0	0.1	0.1	0.3	0.5	9000	0.06	0.00750999	0.0452804	0.0747196	0.06	0.00750999	0.0452804	0.0747196	0.053	0.00708456	0.0391143	0.0668857
0	0.1	0.1	0.3	0.5	10000	0.046	0.0066245	0.033016	0.058984	0.046	0.0066245	0.033016	0.058984	0.048	0.00675988	0.0347506	0.0612494
0	0.1	0.1	0.5	0.1	1000	0.012	0.00344325	0.00525122	0.0187488	0.012	0.00344325	0.00525122	0.0187488	0.066	0.00785137	0.0506113	0.0813887
0	0.1	0.1	0.5	0.1	2000	0.025	0.0049371	0.0153233	0.0346767	0.026	0.0050323	0.0161367	0.0358633	0.04	0.00619677	0.0278543	0.0521457
0	0.1	0.1	0.5	0.1	3000	0.031	0.00548078	0.0202577	0.0417423	0.031	0.00548078	0.0202577	0.0417423	0.046	0.0066245	0.033016	0.058984
0	0.1	0.1	0.5	0.1	4000	0.048	0.00675988	0.0347506	0.0612494	0.049	0.00682635	0.0356204	0.0623796	0.048	0.00675988	0.0347506	0.0612494
0	0.1	0.1	0.5	0.1	5000	0.035	0.00581163	0.0236092	0.0463908	0.035	0.00581163	0.0236092	0.0463908	0.046	0.0066245	0.033016	0.058984
0	0.1	0.1	0.5	0.1	6000	0.048	0.00675988	0.0347506	0.0612494	0.049	0.00682635	0.0356204	0.0623796	0.05	0.00689202	0.0364916	0.0635084
0	0.1	0.1	0.5	0.1	7000	0.05	0.00689202	0.0364916	0.0635084	0.05	0.00689202	0.0364916	0.0635084	0.061	0.00756829	0.0461662	0.0758338
0	0.1	0.1	0.5	0.1	8000	0.053	0.00708456	0.0391143	0.0668857	0.053	0.00708456	0.0391143	0.0668857	0.052	0.00702111	0.0382386	0.0657614
0	0.1	0.1	0.5	0.1	9000	0.051	0.00695694	0.0373644	0.0646356	0.051	0.00695694	0.0373644	0.0646356	0.043	0.0064149	0.0304268	0.0555732
0	0.1	0.1	0.5	0.1	10000	0.046	0.0066245	0.033016	0.058984	0.046	0.0066245	0.033016	0.058984	0.05	0.00689202	0.0364916	0.0635084
0	0.1	0.1	0.5	0.3	1000	0.022	0.00463853	0.0129085	0.0310915	0.023	0.00474036	0.0137089	0.0322911	0.058	0.00739162	0.0435124	0.0724876
0	0.1	0.1	0.5	0.3	2000	0.036	0.00589101	0.0244536	0.0475464	0.036	0.00589101	0.0244536	0.0475464	0.055	0.00720937	0.0408696	0.0691304
0	0.1	0.1	0.5	0.3	3000	0.027	0.00512552	0.016954	0.037046	0.027	0.00512552	0.016954	0.037046	0.05	0.00689202	0.0364916	0.0635084
0	0.1	0.1	0.5	0.3	4000	0.044	0.00648568	0.0312881	0.0567119	0.044	0.00648568	0.0312881	0.0567119	0.071	0.00812151	0.0550818	0.0869182
0	0.1	0.1	0.5	0.3	5000	0.046	0.0066245	0.033016	0.058984	0.046	0.0066245	0.033016	0.058984	0.048	0.00675988	0.0347506	0.0612494
0	0.1	0.1	0.5	0.3	6000	0.045	0.00655553	0.0321512	0.0578488	0.045	0.00655553	0.0321512	0.0578488	0.058	0.00739162	0.0435124	0.0724876
0	0.1	0.1	0.5	0.3	7000	0.047	0.00669261	0.0338825	0.0601175	0.047	0.00669261	0.0338825	0.0601175	0.05	0.00689202	0.0364916	0.0635084
0	0.1	0.1	0.5	0.3	8000	0.043	0.0064149	0.0304268	0.0555732	0.043	0.0064149	0.0304268	0.0555732	0.041	0.00627049	0.0287098	0.0532902
0	0.1	0.1	0.5	0.3	9000	0.055	0.00720937	0.0408696	0.0691304	0.055	0.00720937	0.0408696	0.0691304	0.06	0.00750999	0.0452804	0.0747196
0	0.1	0.1	0.5	0.3	10000	0.055	0.00720937	0.0408696	0.0691304	0.055	0.00720937	0.0408696	0.0691304	0.055	0.00720937	0.0408696	0.0691304
0	0.1	0.1	0.5	0.5	1000	0.047	0.00669261	0.0338825	0.0601175	0.047	0.00669261	0.0338825	0.0601175	0.053	0.00708456	0.0391143	0.0668857
0	0.1	0.1	0.5	0.5	2000	0.046	0.0066245	0.033016	0.058984	0.046	0.0066245	0.033016	0.058984	0.042	0.00634319	0.0295674	0.0544326
0	0.1	0.1	0.5	0.5	3000	0.032	0.00556561	0.0210914	0.0429086	0.033	0.00564898	0.021928	0.044072	0.037	0.00596917	0.0253004	0.0486996
0	0.1	0.1	0.5	0.5	4000	0.035	0.00581163	0.0236092	0.0463908	0.035	0.00581163	0.0236092	0.0463908	0.05	0.00689202	0.0364916	0.0635084
0	0.1	0.1	0.5	0.5	5000	0.041	0.00627049	0.0287098	0.0532902	0.041	0.00627049	0.0287098	0.0532902	0.046	0.0066245	0.033016	0.058984
0	0.1	0.1	0.5	0.5	6000	0.054	0.00714731	0.0399913	0.0680087	0.054	0.00714731	0.0399913	0.0680087	0.054	0.00714731	0.0399913	0.0680087
0	0.1	0.1	0.5	0.5	7000	0.046	0.0066245	0.033016	0.058984	0.046	0.0066245	0.033016	0.058984	0.054	0.00714731	0.0399913	0.0680087
0	0.1	0.1	0.5	0.5	8000	0.056	0.00727076	0.0417493	0.0702507	0.056	0.00727076	0.0417493	0.0702507	0.04	0.00619677	0.0278543	0.0521457
0	0.1	0.1	0.5	0.5	9000	0.038	0.00604616	0.0261495	0.0498505	0.038	0.00604616	0.0261495	0.0498505	0.036	0.00589101	0.0244536	0.0475464
0	0.1	0.1	0.5	0.5	10000	0.045	0.00655553	0.0321512	0.0578488	0.045	0.00655553	0.0321512	0.0578488	0.039	0.00612201	0.0270009	0.0509991
0	0.1	0.3	0.1	0.1	1000	0.044	0.00648568	0.0312881	0.0567119	0.045	0.00655553	0.0321512	0.0578488	0.044	0.00648568	0.0312881	0.0567119
0	0.1	0.3	0.1	0.1	2000	0.052	0.00702111	0.0382386	0.0657614	0.052	0.00702111	0.0382386	0.0657614	0.052	0.00702111	0.0382386	0.0657614
0	0.1	0.3	0.1	0.1	3000	0.045	0.00655553	0.0321512	0.0578488	0.045	0.00655553	0.0321512	0.0578488	0.046	0.0066245	0.033016	0.058984
0	0.1	0.3	0.1	0.1	4000	0.06	0.00750999	0.0452804	0.0747196	0.06	0.00750999	0.0452804	0.0747196	0.058	0.00739162	0.0435124	0.0724876
0	0.1	0.3	0.1	0.1	5000	0.05	0.00689202	0.0364916	0.0635084	0.05	0.00689202	0.0364916	0.0635084	0.052	0.00702111	0.0382386	0.0657614
0	0.1	0.3	0.1	0.1	6000	0.044	0.00648568	0.0312881	0.0567119	0.044	0.00648568	0.0312881	0.0567119	0.043	0.0064149	0.0304268	0.0555732
0	0.1	0.3	0.1	0.1	7000	0.053	0.00708456	0.0391143	0.0668857	0.053	0.00708456	0.0391143	0.0668857	0.053	0.00708456	0.0391143	0.0668857
0	0.1	0.3	0.1	0.1	8000	0.055	0.00720937	0.0408696	0.0691304	0.055	0.00720937	0.0408696	0.0691304	0.053	0.00708456	0.0391143	0.0668857
0	0.1	0.3	0.1	0.1	9000	0.047	0.00669261	0.0338825	0.0601175	0.047	0.00669261	0.0338825	0.0601175	0.046	0.0066245	0.033016	0.058984
0	0.1	0.3	0.1	0.1	10000	0.06	0.00750999	0.0452804	0.0747196	0.06	0.00750999	0.0452804	0.0747196	0.062	0.00762601	0.047053	0.076947
0	0.1	0.3	0.1	0.3	1000	0.053	0.00708456	0.0391143	0.0668857	0.053	0.00708456	0.0391143	0.0668857	0.053	0.00708456	0.0391143	0.0668857
0	0.1	0.3	0.1	0.3	2000	0.047	0.00669261	0.0338825	0.0601175	0.047	0.00669261	0.0338825	0.0601175	0.055	0.00720937	0.0408696	0.0691304
0	0.1	0.3	0.1	0.3	3000	0.058	0.00739162	0.0435124	0.0724876	0.058	0.00739162	0.0435124	0.0724876	0.061	0.00756829	0.0461662	0.0758338
0	0.1	0.3	0.1	0.3	4000	0.048	0.00675988	0.0347506	0.0612494	0.048	0.00675988	0.0347506	0.0612494	0.049	0.00682635	0.0356204	0.0623796
0	0.1	0.3	0.1	0.3	5000	0.041	0.00627049	0.0287098	0.0532902	0.042	0.00634319	0.0295674	0.0544326	0.038	0.00604616	0.0261495	0.0498505
0	0.1	0.3	0.1	0.3	6000	0.044	0.00648568	0.0312881	0.0567119	0.044	0.00648568	0.0312881	0.0567119	0.044	0.00648568	0.0312881	0.0567119
0	0.1	0.3	0.1	0.3	7000	0.039	0.00612201	0.0270009	0.0509991	0.039	0.00612201	0.0270009	0.0509991	0.044	0.00648568	0.0312881	0.0567119
0	0.1	0.3	0.1	0.3	8000	0.043	0.0064149	0.0304268	0.0555732	0.044	0.00648568	0.0312881	0.0567119	0.048	0.00675988	0.0347506	0.0612494
0	0.1	0.3	0.1	0.3	9000	0.055	0.00720937	0.0408696	0.0691304	0.055	0.00720937	0.0408696	0.0691304	0.053	0.00708456	0.0391143	0.0668857
0	0.1	0.3	0.1	0.3	10000	0.041	0.00627049	0.0287098	0.0532902	0.041	0.00627049	0.0287098	0.0532902	0.038	0.00604616	0.0261495	0.0498505
0	0.1	0.3	0.1	0.5	1000	0.053	0.00708456	0.0391143	0.0668857	0.053	0.00708456	0.0391143	0.0668857	0.051	0.00695694	0.0373644	0.0646356
0	0.1	0.3	0.1	0.5	2000	0.056	0.00727076	0.0417493	0.0702507	0.056	0.00727076	0.0417493	0.0702507	0.054	0.00714731	0.0399913	0.0680087
0	0.1	0.3	0.1	0.5	3000	0.04	0.00619677	0.0278543	0.0521457	0.04	0.00619677	0.0278543	0.0521457	0.042	0.00634319	0.0295674	0.0544326
0	0.1	0.3	0.1	0.5	4000	0.042	0.00634319	0.0295674	0.0544326	0.043	0.0064149	0.0304268	0.0555732	0.047	0.00669261	0.0338825	0.0601175
0	0.1	0.3	0.1	0.5	5000	0.048	0.00675988	0.0347506	0.0612494	0.048	0.00675988	0.0347506	0.0612494	0.05	0.00689202	0.0364916	0.0635084
0	0.1	0.3	0.1	0.5	6000	0.054	0.00714731	0.0399913	0.0680087	0.054	0.00714731	0.0399913	0.0680087	0.053	0.00708456	0.0391143	0.0668857
0	0.1	0.3	0.1	0.5	7000	0.048	0.00675988	0.0347506	0.0612494	0.048	0.00675988	0.0347506	0.0612494	0.048	0.00675988	0.0347506	0.0612494
0	0.1	0.3	0.1	0.5	8000	0.051	0.00695694	0.0373644	0.0646356	0.05	0.00689202	0.0364916	0.0635084	0.05	0.00689202	0.0364916	0.0635084
0	0.1	0.3	0.1	0.5	9000	0.048	0.00675988	0.0347506	0.0612494	0.048	0.00675988	0.0347506	0.0612494	0.049	0.00682635	0.0356204	0.0623796
0	0.1	0.3	0.1	0.5	10000	0.053	0.00708456	0.0391143	0.0668857	0.052	0.00702111	0.0382386	0.0657614	0.046	0.0066245	0.033016	0.058984
0	0.1	0.3	0.3	0.1	1000	0.041	0.00627049	0.0287098	0.0532902	0.042	0.00634319	0.0295674	0.0544326	0.051	0.00695694	0.0373644	0.0646356
0	0.1	0.3	0.3	0.1	2000	0.045	0.00655553	0.0321512	0.0578488	0.045	0.00655553	0.0321512	0.0578488	0.046	0.0066245	0.033016	0.058984
0	0.1	0.3	0.3	0.1	3000	0.064	0.00773977	0.0488301	0.0791699	0.066	0.00785137	0.0506113	0.0813887	0.058	0.00739162	0.0435124	0.0724876
0	0.1	0.3	0.3	0.1	4000	0.072	0.00817411	0.0559788	0.0880212	0.072	0.00817411	0.0559788	0.0880212	0.061	0.00756829	0.0461662	0.0758338
0	0.1	0.3	0.3	0.1	5000	0.047	0.00669261	0.0338825	0.0601175	0.047	0.00669261	0.0338825	0.0601175	0.058	0.00739162	0.0435124	0.0724876
0	0.1	0.3	0.3	0.1	6000	0.054	0.00714731	0.0399913	0.0680087	0.054	0.00714731	0.0399913	0.0680087	0.06	0.00750999	0.0452804	0.0747196
0	0.1	0.3	0.3	0.1	7000	0.043	0.0064149	0.0304268	0.0555732	0.043	0.0064149	0.0304268	0.0555732	0.047	0.00669261	0.0338825	0.0601175
0	0.1	0.3	0.3	0.1	8000	0.05	0.00689202	0.0364916	0.0635084	0.051	0.00695694	0.0373644	0.0646356	0.056	0.00727076	0.0417493	0.0702507
0	0.1	0.3	0.3	0.1	9000	0.058	0.00739162	0.0435124	0.0724876	0.058	0.00739162	0.0435124	0.0724876	0.052	0.00702111	0.0382386	0.0657614
0	0.1	0.3	0.3	0.1	10000	0.051	0.00695694	0.0373644	0.0646356	0.051	0.00695694	0.0373644	0.0646356	0.05	0.00689202	0.0364916	0.0635084
0	0.1	0.3	0.3	0.3	1000	0.054	0.00714731	0.0399913	0.0680087	0.054	0.00714731	0.0399913	0.0680087	0.051	0.00695694	0.0373644	0.0646356
0	0.1	0.3	0.3	0.3	2000	0.051	0.00695694	0.0373644	0.0646356	0.051	0.00695694	0.0373644	0.0646356	0.053	0.00708456	0.0391143	0.0668857
0	0.1	0.3	0.3	0.3	3000	0.051	0.00695694	0.0373644	0.0646356	0.051	0.00695694	0.0373644	0.0646356	0.059	0.00745111	0.0443958	0.0736042
0	0.1	0.3	0.3	0.3	4000	0.044	0.00648568	0.0312881	0.0567119	0.044	0.00648568	0.0312881	0.0567119	0.042	0.00634319	0.0295674	0.0544326
0	0.1	0.3	0.3	0.3	5000	0.056	0.00727076	0.0417493	0.0702507	0.056	0.00727076	0.0417493	0.0702507	0.062	0.00762601	0.047053	0.076947
0	0.1	0.3	0.3	0.3	6000	0.059	0.00745111	0.0443958	0.0736042	0.06	0.00750999	0.0452804	0.0747196	0.055	0.00720937	0.0408696	0.0691304
0	0.1	0.3	0.3	0.3	7000	0.033	0.00564898	0.021928	0.044072	0.033	0.00564898	0.021928	0.044072	0.038	0.00604616	0.0261495	0.0498505
0	0.1	0.3	0.3	0.3	8000	0.054	0.00714731	0.0399913	0.0680087	0.054	0.00714731	0.0399913	0.0680087	0.055	0.00720937	0.0408696	0.0691304
0	0.1	0.3	0.3	0.3	9000	0.049	0.00682635	0.0356204	0.0623796	0.05	0.00689202	0.0364916	0.0635084	0.053	0.00708456	0.0391143	0.0668857
0	0.1	0.3	0.3	0.3	10000	0.054	0.00714731	0.0399913	0.0680087	0.055	0.00720937	0.0408696	0.0691304	0.052	0.00702111	0.0382386	0.0657614
0	0.1	0.3	0.3	0.5	1000	0.05	0.00689202	0.0364916	0.0635084	0.05	0.00689202	0.0364916	0.0635084	0.055	0.00720937	0.0408696	0.0691304
0	0.1	0.3	0.3	0.5	2000	0.051	0.00695694	0.0373644	0.0646356	0.055	0.00720937	0.0408696	0.0691304	0.053	0.00708456	0.0391143	0.0668857
0	0.1	0.3	0.3	0.5	3000	0.037	0.00596917	0.0253004	0.0486996	0.037	0.00596917	0.0253004	0.0486996	0.041	0.00627049	0.0287098	0.0532902
0	0.1	0.3	0.3	0.5	4000	0.049	0.00682635	0.0356204	0.0623796	0.049	0.00682635	0.0356204	0.0623796	0.055	0.00720937	0.0408696	0.0691304
0	0.1	0.3	0.3	0.5	5000	0.055	0.00720937	0.0408696	0.0691304	0.056	0.00727076	0.0417493	0.0702507	0.069	0.00801492	0.0532907	0.0847093
0	0.1	0.3	0.3	0.5	6000	0.051	0.00695694	0.0373644	0.0646356	0.051	0.00695694	0.0373644	0.0646356	0.048	0.00675988	0.0347506	0.0612494
0	0.1	0.3	0.3	0.5	7000	0.054	0.00714731	0.0399913	0.0680087	0.054	0.00714731	0.0399913	0.0680087	0.048	0.00675988	0.0347506	0.0612494
0	0.1	0.3	0.3	0.5	8000	0.049	0.00682635	0.0356204	0.0623796	0.049	0.00682635	0.0356204	0.0623796	0.045	0.00655553	0.0321512	0.0578488
0	0.1	0.3	0.3	0.5	9000	0.055	0.00720937	0.0408696	0.0691304	0.055	0.00720937	0.0408696	0.0691304	0.056	0.00727076	0.0417493	0.0702507
0	0.1	0.3	0.3	0.5	10000	0.056	0.00727076	0.0417493	0.0702507	0.056	0.00727076	0.0417493	0.0702507	0.053	0.00708456	0.0391143	0.0668857
0	0.1	0.3	0.5	0.1	1000	0.039	0.00612201	0.0270009	0.0509991	0.04	0.00619677	0.0278543	0.0521457	0.048	0.00675988	0.0347506	0.0612494
0	0.1	0.3	0.5	0.1	2000	0.047	0.00669261	0.0338825	0.0601175	0.047	0.00669261	0.0338825	0.0601175	0.047	0.00669261	0.0338825	0.0601175
0	0.1	0.3	0.5	0.1	3000	0.044	0.00648568	0.0312881	0.0567119	0.045	0.00655553	0.0321512	0.0578488	0.049	0.00682635	0.0356204	0.0623796
0	0.1	0.3	0.5	0.1	4000	0.041	0.00627049	0.0287098	0.0532902	0.042	0.00634319	0.0295674	0.0544326	0.05	0.00689202	0.0364916	0.0635084
0	0.1	0.3	0.5	0.1	5000	0.054	0.00714731	0.0399913	0.0680087	0.054	0.00714731	0.0399913	0.0680087	0.046	0.0066245	0.033016	0.058984
0	0.1	0.3	0.5	0.1	6000	0.056	0.00727076	0.0417493	0.0702507	0.056	0.00727076	0.0417493	0.0702507	0.051	0.00695694	0.0373644	0.0646356
0	0.1	0.3	0.5	0.1	7000	0.05	0.00689202	0.0364916	0.0635084	0.051	0.00695694	0.0373644	0.0646356	0.047	0.00669261	0.0338825	0.0601175
0	0.1	0.3	0.5	0.1	8000	0.051	0.00695694	0.0373644	0.0646356	0.051	0.00695694	0.0373644	0.0646356	0.044	0.00648568	0.0312881	0.0567119
0	0.1	0.3	0.5	0.1	9000	0.05	0.00689202	0.0364916	0.0635084	0.05	0.00689202	0.0364916	0.0635084	0.061	0.00756829	0.0461662	0.0758338
0	0.1	0.3	0.5	0.1	10000	0.05	0.00689202	0.0364916	0.0635084	0.05	0.00689202	0.0364916	0.0635084	0.044	0.00648568	0.0312881	0.0567119
0	0.1	0.3	0.5	0.3	1000	0.039	0.00612201	0.0270009	0.0509991	0.042	0.00634319	0.0295674	0.0544326	0.05	0.00689202	0.0364916	0.0635084
0	0.1	0.3	0.5	0.3	2000	0.037	0.00596917	0.0253004	0.0486996	0.038	0.00604616	0.0261495	0.0498505	0.05	0.00689202	0.0364916	0.0635084
0	0.1	0.3	0.5	0.3	3000	0.048	0.00675988	0.0347506	0.0612494	0.049	0.00682635	0.0356204	0.0623796	0.053	0.00708456	0.0391143	0.0668857
0	0.1	0.3	0.5	0.3	4000	0.056	0.00727076	0.0417493	0.0702507	0.056	0.00727076	0.0417493	0.0702507	0.057	0.00733151	0.0426302	0.0713698
0	0.1	0.3	0.5	0.3	5000	0.036	0.00589101	0.0244536	0.0475464	0.036	0.00589101	0.0244536	0.0475464	0.049	0.00682635	0.0356204	0.0623796
0	0.1	0.3	0.5	0.3	6000	0.057	0.00733151	0.0426302	0.0713698	0.057	0.00733151	0.0426302	0.0713698	0.055	0.00720937	0.0408696	0.0691304
0	0.1	0.3	0.5	0.3	7000	0.04	0.00619677	0.0278543	0.0521457	0.04	0.00619677	0.0278543	0.0521457	0.044	0.00648568	0.0312881	0.0567119
0	0.1	0.3	0.5	0.3	8000	0.047	0.00669261	0.0338825	0.0601175	0.049	0.00682635	0.0356204	0.0623796	0.045	0.00655553	0.0321512	0.0578488
0	0.1	0.3	0.5	0.3	9000	0.057	0.00733151	0.0426302	0.0713698	0.058	0.00739162	0.0435124	0.0724876	0.05	0.00689202	0.0364916	0.0635084
0	0.1	0.3	0.5	0.3	10000	0.057	0.00733151	0.0426302	0.0713698	0.058	0.00739162	0.0435124	0.0724876	0.054	0.00714731	0.0399913	0.0680087
0	0.1	0.3	0.5	0.5	1000	0.038	0.00604616	0.0261495	0.0498505	0.038	0.00604616	0.0261495	0.0498505	0.055	0.00720937	0.0408696	0.0691304
0	0.1	0.3	0.5	0.5	2000	0.047	0.00669261	0.0338825	0.0601175	0.048	0.00675988	0.0347506	0.0612494	0.05	0.00689202	0.0364916	0.0635084
0	0.1	0.3	0.5	0.5	3000	0.06	0.00750999	0.0452804	0.0747196	0.061	0.00756829	0.0461662	0.0758338	0.048	0.00675988	0.0347506	0.0612494
0	0.1	0.3	0.5	0.5	4000	0.058	0.00739162	0.0435124	0.0724876	0.058	0.00739162	0.0435124	0.0724876	0.049	0.00682635	0.0356204	0.0623796
0	0.1	0.3	0.5	0.5	5000	0.043	0.0064149	0.0304268	0.0555732	0.043	0.0064149	0.0304268	0.0555732	0.051	0.00695694	0.0373644	0.0646356
0	0.1	0.3	0.5	0.5	6000	0.062	0.00762601	0.047053	0.076947	0.062	0.00762601	0.047053	0.076947	0.055	0.00720937	0.0408696	0.0691304
0	0.1	0.3	0.5	0.5	7000	0.051	0.00695694	0.0373644	0.0646356	0.05	0.00689202	0.0364916	0.0635084	0.042	0.00634319	0.0295674	0.0544326
0	0.1	0.3	0.5	0.5	8000	0.053	0.00708456	0.0391143	0.0668857	0.053	0.00708456	0.0391143	0.0668857	0.046	0.0066245	0.033016	0.058984
0	0.1	0.3	0.5	0.5	9000	0.048	0.00675988	0.0347506	0.0612494	0.048	0.00675988	0.0347506	0.0612494	0.053	0.00708456	0.0391143	0.0668857
0	0.1	0.3	0.5	0.5	10000	0.053	0.00708456	0.0391143	0.0668857	0.053	0.00708456	0.0391143	0.0668857	0.051	0.00695694	0.0373644	0.0646356
0	0.5	0.1	0.1	0.1	1000	0.016	0.00396787	0.00822297	0.023777	0.016	0.00396787	0.00822297	0.023777	0.057	0.00733151	0.0426302	0.0713698
0	0.5	0.1	0.1	0.1	2000	0.035	0.00581163	0.0236092	0.0463908	0.036	0.00589101	0.0244536	0.0475464	0.055	0.00720937	0.0408696	0.0691304
0	0.5	0.1	0.1	0.1	3000	0.032	0.00556561	0.0210914	0.0429086	0.032	0.00556561	0.0210914	0.0429086	0.045	0.00655553	0.0321512	0.0578488
0	0.5	0.1	0.1	0.1	4000	0.031	0.00548078	0.0202577	0.0417423	0.031	0.00548078	0.0202577	0.0417423	0.039	0.00612201	0.0270009	0.0509991
0	0.5	0.1	0.1	0.1	5000	0.045	0.00655553	0.0321512	0.0578488	0.045	0.00655553	0.0321512	0.0578488	0.053	0.00708456	0.0391143	0.0668857
0	0.5	0.1	0.1	0.1	6000	0.052	0.00702111	0.0382386	0.0657614	0.052	0.00702111	0.0382386	0.0657614	0.057	0.00733151	0.0426302	0.0713698
0	0.5	0.1	0.1	0.1	7000	0.031	0.00548078	0.0202577	0.0417423	0.032	0.00556561	0.0210914	0.0429086	0.042	0.00634319	0.0295674	0.0544326
0	0.5	0.1	0.1	0.1	8000	0.039	0.00612201	0.0270009	0.0509991	0.039	0.00612201	0.0270009	0.0509991	0.042	0.00634319	0.0295674	0.0544326
0	0.5	0.1	0.1	0.1	9000	0.038	0.00604616	0.0261495	0.0498505	0.038	0.00604616	0.0261495	0.0498505	0.044	0.00648568	0.0312881	0.0567119
0	0.5	0.1	0.1	0.1	10000	0.055	0.00720937	0.0408696	0.0691304	0.055	0.00720937	0.0408696	0.0691304	0.062	0.00762601	0.047053	0.076947
0	0.5	0.1	0.1	0.3	1000	0.025	0.0049371	0.0153233	0.0346767	0.025	0.0049371	0.0153233	0.0346767	0.049	0.00682635	0.0356204	0.0623796
0	0.5	0.1	0.1	0.3	2000	0.038	0.00604616	0.0261495	0.0498505	0.038	0.00604616	0.0261495	0.0498505	0.053	0.00708456	0.0391143	0.0668857
0	0.5	0.1	0.1	0.3	3000	0.037	0.00596917	0.0253004	0.0486996	0.037	0.00596917	0.0253004	0.0486996	0.047	0.00669261	0.0338825	0.0601175
0	0.5	0.1	0.1	0.3	4000	0.044	0.00648568	0.0312881	0.0567119	0.044	0.00648568	0.0312881	0.0567119	0.053	0.00708456	0.0391143	0.0668857
0	0.5	0.1	0.1	0.3	5000	0.045	0.00655553	0.0321512	0.0578488	0.045	0.00655553	0.0321512	0.0578488	0.055	0.00720937	0.0408696	0.0691304
0	0.5	0.1	0.1	0.3	6000	0.039	0.00612201	0.0270009	0.0509991	0.039	0.00612201	0.0270009	0.0509991	0.047	0.00669261	0.0338825	0.0601175
0	0.5	0.1	0.1	0.3	7000	0.047	0.00669261	0.0338825	0.0601175	0.047	0.00669261	0.0338825	0.0601175	0.055	0.00720937	0.0408696	0.0691304
0	0.5	0.1	0.1	0.3	8000	0.031	0.00548078	0.0202577	0.0417423	0.031	0.00548078	0.0202577	0.0417423	0.036	0.00589101	0.0244536	0.0475464
0	0.5	0.1	0.1	0.3	9000	0.052	0.00702111	0.0382386	0.0657614	0.052	0.00702111	0.0382386	0.0657614	0.057	0.00733151	0.0426302	0.0713698
0	0.5	0.1	0.1	0.3	10000	0.058	0.00739162	0.0435124	0.0724876	0.058	0.00739162	0.0435124	0.0724876	0.058	0.00739162	0.0435124	0.0724876
0	0.5	0.1	0.1	0.5	1000	0.043	0.0064149	0.0304268	0.0555732	0.043	0.0064149	0.0304268	0.0555732	0.044	0.00648568	0.0312881	0.0567119
0	0.5	0.1	0.1	0.5	2000	0.049	0.00682635	0.0356204	0.0623796	0.051	0.00695694	0.0373644	0.0646356	0.057	0.00733151	0.0426302	0.0713698
0	0.5	0.1	0.1	0.5	3000	0.044	0.00648568	0.0312881	0.0567119	0.044	0.00648568	0.0312881	0.0567119	0.052	0.00702111	0.0382386	0.0657614
0	0.5	0.1	0.1	0.5	4000	0.052	0.00702111	0.0382386	0.0657614	0.052	0.00702111	0.0382386	0.0657614	0.055	0.00720937	0.0408696	0.0691304
0	0.5	0.1	0.1	0.5	5000	0.051	0.00695694	0.0373644	0.0646356	0.051	0.00695694	0.0373644	0.0646356	0.056	0.00727076	0.0417493	0.0702507
0	0.5	0.1	0.1	0.5	6000	0.049	0.00682635	0.0356204	0.0623796	0.049	0.00682635	0.0356204	0.0623796	0.05	0.00689202	0.0364916	0.0635084
0	0.5	0.1	0.1	0.5	7000	0.038	0.00604616	0.0261495	0.0498505	0.038	0.00604616	0.0261495	0.0498505	0.048	0.00675988	0.0347506	0.0612494
0	0.5	0.1	0.1	0.5	8000	0.034	0.00573097	0.0227673	0.0452327	0.034	0.00573097	0.0227673	0.0452327	0.042	0.00634319	0.0295674	0.0544326
0	0.5	0.1	0.1	0.5	9000	0.047	0.00669261	0.0338825	0.0601175	0.047	0.00669261	0.0338825	0.0601175	0.056	0.00727076	0.0417493	0.0702507
0	0.5	0.1	0.1	0.5	10000	0.049	0.00682635	0.0356204	0.0623796	0.049	0.00682635	0.0356204	0.0623796	0.053	0.00708456	0.0391143	0.0668857
0	0.5	0.1	0.3	0.1	1000	0.01	0.00314643	0.003833	0.016167	0.01	0.00314643	0.003833	0.016167	0.044	0.00648568	0.0312881	0.0567119
0	0.5	0.1	0.3	0.1	2000	0.033	0.00564898	0.021928	0.044072	0.034	0.00573097	0.0227673	0.0452327	0.055	0.00720937	0.0408696	0.0691304
0	0.5	0.1	0.3	0.1	3000	0.031	0.00548078	0.0202577	0.0417423	0.031	0.00548078	0.0202577	0.0417423	0.042	0.00634319	0.0295674	0.0544326
0	0.5	0.1	0.3	0.1	4000	0.04	0.00619677	0.0278543	0.0521457	0.04	0.00619677	0.0278543	0.0521457	0.059	0.00745111	0.0443958	0.0736042
0	0.5	0.1	0.3	0.1	5000	0.043	0.0064149	0.0304268	0.0555732	0.043	0.0064149	0.0304268	0.0555732	0.056	0.00727076	0.0417493	0.0702507
0	0.5	0.1	0.3	0.1	6000	0.03	0.00539444	0.0194269	0.0405731	0.03	0.00539444	0.0194269	0.0405731	0.044	0.00648568	0.0312881	0.0567119
0	0.5	0.1	0.3	0.1	7000	0.051	0.00695694	0.0373644	0.0646356	0.051	0.00695694	0.0373644	0.0646356	0.049	0.00682635	0.0356204	0.0623796
0	0.5	0.1	0.3	0.1	8000	0.044	0.00648568	0.0312881	0.0567119	0.044	0.00648568	0.0312881	0.0567119	0.048	0.00675988	0.0347506	0.0612494
0	0.5	0.1	0.3	0.1	9000	0.05	0.00689202	0.0364916	0.0635084	0.05	0.00689202	0.0364916	0.0635084	0.05	0.00689202	0.0364916	0.0635084
0	0.5	0.1	0.3	0.1	10000	0.028	0.0052169	0.0177749	0.0382251	0.028	0.0052169	0.0177749	0.0382251	0.039	0.00612201	0.0270009	0.0509991
0	0.5	0.1	0.3	0.3	1000	0.026	0.0050323	0.0161367	0.0358633	0.026	0.0050323	0.0161367	0.0358633	0.052	0.00702111	0.0382386	0.0657614
0	0.5	0.1	0.3	0.3	2000	0.039	0.00612201	0.0270009	0.0509991	0.039	0.00612201	0.0270009	0.0509991	0.05	0.00689202	0.0364916	0.0635084
0	0.5	0.1	0.3	0.3	3000	0.039	0.00612201	0.0270009	0.0509991	0.039	0.00612201	0.0270009	0.0509991	0.052	0.00702111	0.0382386	0.0657614
0	0.5	0.1	0.3	0.3	4000	0.029	0.00530651	0.0185992	0.0394008	0.029	0.00530651	0.0185992	0.0394008	0.047	0.00669261	0.0338825	0.0601175
0	0.5	0.1	0.3	0.3	5000	0.041	0.00627049	0.0287098	0.0532902	0.041	0.00627049	0.0287098	0.0532902	0.048	0.00675988	0.0347506	0.0612494
0	0.5	0.1	0.3	0.3	6000	0.04	0.00619677	0.0278543	0.0521457	0.04	0.00619677	0.0278543	0.0521457	0.054	0.00714731	0.0399913	0.0680087
0	0.5	0.1	0.3	0.3	7000	0.057	0.00733151	0.0426302	0.0713698	0.057	0.00733151	0.0426302	0.0713698	0.064	0.00773977	0.0488301	0.0791699
0	0.5	0.1	0.3	0.3	8000	0.045	0.00655553	0.0321512	0.0578488	0.045	0.00655553	0.0321512	0.0578488	0.054	0.00714731	0.0399913	0.0680087
0	0.5	0.1	0.3	0.3	9000	0.041	0.00627049	0.0287098	0.0532902	0.041	0.00627049	0.0287098	0.0532902	0.05	0.00689202	0.0364916	0.0635084
0	0.5	0.1	0.3	0.3	10000	0.049	0.00682635	0.0356204	0.0623796	0.049	0.00682635	0.0356204	0.0623796	0.046	0.0066245	0.033016	0.058984
0	0.5	0.1	0.3	0.5	1000	0.032	0.00556561	0.0210914	0.0429086	0.034	0.00573097	0.0227673	0.0452327	0.053	0.00708456	0.0391143	0.0668857
0	0.5	0.1	0.3	0.5	2000	0.04	0.00619677	0.0278543	0.0521457	0.04	0.00619677	0.0278543	0.0521457	0.06	0.00750999	0.0452804	0.0747196
0	0.5	0.1	0.3	0.5	3000	0.051	0.00695694	0.0373644	0.0646356	0.051	0.00695694	0.0373644	0.0646356	0.057	0.00733151	0.0426302	0.0713698
0	0.5	0.1	0.3	0.5	4000	0.045	0.00655553	0.0321512	0.0578488	0.045	0.00655553	0.0321512	0.0578488	0.051	0.00695694	0.0373644	0.0646356
0	0.5	0.1	0.3	0.5	5000	0.042	0.00634319	0.0295674	0.0544326	0.042	0.00634319	0.0295674	0.0544326	0.054	0.00714731	0.0399913	0.0680087
0	0.5	0.1	0.3	0.5	6000	0.042	0.00634319	0.0295674	0.0544326	0.042	0.00634319	0.0295674	0.0544326	0.051	0.00695694	0.0373644	0.0646356
0	0.5	0.1	0.3	0.5	7000	0.052	0.00702111	0.0382386	0.0657614	0.052	0.00702111	0.0382386	0.0657614	0.058	0.00739162	0.0435124	0.0724876
0	0.5	0.1	0.3	0.5	8000	0.045	0.00655553	0.0321512	0.0578488	0.045	0.00655553	0.0321512	0.0578488	0.052	0.00702111	0.0382386	0.0657614
0	0.5	0.1	0.3	0.5	9000	0.055	0.00720937	0.0408696	0.0691304	0.055	0.00720937	0.0408696	0.0691304	0.054	0.00714731	0.0399913	0.0680087
0	0.5	0.1	0.3	0.5	10000	0.046	0.0066245	0.033016	0.058984	0.046	0.0066245	0.033016	0.058984	0.048	0.00675988	0.0347506	0.0612494
0	0.5	0.1	0.5	0.1	1000	0.017	0.00408791	0.0089877	0.0250123	0.018	0.00420428	0.0097596	0.0262404	0.061	0.00756829	0.0461662	0.0758338
0	0.5	0.1	0.5	0.1	2000	0.022	0.00463853	0.0129085	0.0310915	0.023	0.00474036	0.0137089	0.0322911	0.044	0.00648568	0.0312881	0.0567119
0	0.5	0.1	0.5	0.1	3000	0.032	0.00556561	0.0210914	0.0429086	0.032	0.00556561	0.0210914	0.0429086	0.048	0.00675988	0.0347506	0.0612494
0	0.5	0.1	0.5	0.1	4000	0.03	0.00539444	0.0194269	0.0405731	0.03	0.00539444	0.0194269	0.0405731	0.045	0.00655553	0.0321512	0.0578488
0	0.5	0.1	0.5	0.1	5000	0.04	0.00619677	0.0278543	0.0521457	0.04	0.00619677	0.0278543	0.0521457	0.05	0.00689202	0.0364916	0.0635084
0	0.5	0.1	0.5	0.1	6000	0.045	0.00655553	0.0321512	0.0578488	0.045	0.00655553	0.0321512	0.0578488	0.053	0.00708456	0.0391143	0.0668857
0	0.5	0.1	0.5	0.1	7000	0.043	0.0064149	0.0304268	0.0555732	0.043	0.0064149	0.0304268	0.0555732	0.047	0.00669261	0.0338825	0.0601175
0	0.5	0.1	0.5	0.1	8000	0.051	0.00695694	0.0373644	0.0646356	0.051	0.00695694	0.0373644	0.0646356	0.046	0.0066245	0.033016	0.058984
0	0.5	0.1	0.5	0.1	9000	0.044	0.00648568	0.0312881	0.0567119	0.044	0.00648568	0.0312881	0.0567119	0.059	0.00745111	0.0443958	0.0736042
0	0.5	0.1	0.5	0.1	10000	0.05	0.00689202	0.0364916	0.0635084	0.05	0.00689202	0.0364916	0.0635084	0.043	0.0064149	0.0304268	0.0555732
0	0.5	0.1	0.5	0.3	1000	0.025	0.0049371	0.0153233	0.0346767	0.025	0.0049371	0.0153233	0.0346767	0.047	0.00669261	0.0338825	0.0601175
0	0.5	0.1	0.5	0.3	2000	0.028	0.0052169	0.0177749	0.0382251	0.028	0.0052169	0.0177749	0.0382251	0.049	0.00682635	0.0356204	0.0623796
0	0.5	0.1	0.5	0.3	3000	0.038	0.00604616	0.0261495	0.0498505	0.039	0.00612201	0.0270009	0.0509991	0.042	0.00634319	0.0295674	0.0544326
0	0.5	0.1	0.5	0.3	4000	0.048	0.00675988	0.0347506	0.0612494	0.048	0.00675988	0.0347506	0.0612494	0.06	0.00750999	0.0452804	0.0747196
0	0.5	0.1	0.5	0.3	5000	0.041	0.00627049	0.0287098	0.0532902	0.041	0.00627049	0.0287098	0.0532902	0.048	0.00675988	0.0347506	0.0612494
0	0.5	0.1	0.5	0.3	6000	0.044	0.00648568	0.0312881	0.0567119	0.044	0.00648568	0.0312881	0.0567119	0.056	0.00727076	0.0417493	0.0702507
0	0.5	0.1	0.5	0.3	7000	0.033	0.00564898	0.021928	0.044072	0.033	0.00564898	0.021928	0.044072	0.041	0.00627049	0.0287098	0.0532902
0	0.5	0.1	0.5	0.3	8000	0.044	0.00648568	0.0312881	0.0567119	0.045	0.00655553	0.0321512	0.0578488	0.048	0.00675988	0.0347506	0.0612494
0	0.5	0.1	0.5	0.3	9000	0.065	0.00779583	0.0497202	0.0802798	0.065	0.00779583	0.0497202	0.0802798	0.055	0.00720937	0.0408696	0.0691304
0	0.5	0.1	0.5	0.3	10000	0.055	0.00720937	0.0408696	0.0691304	0.055	0.00720937	0.0408696	0.0691304	0.057	0.00733151	0.0426302	0.0713698
0	0.5	0.1	0.5	0.5	1000	0.053	0.00708456	0.0391143	0.0668857	0.053	0.00708456	0.0391143	0.0668857	0.065	0.00779583	0.0497202	0.0802798
0	0.5	0.1	0.5	0.5	2000	0.042	0.00634319	0.0295674	0.0544326	0.042	0.00634319	0.0295674	0.0544326	0.054	0.00714731	0.0399913	0.0680087
0	0.5	0.1	0.5	0.5	3000	0.051	0.00695694	0.0373644	0.0646356	0.052	0.00702111	0.0382386	0.0657614	0.061	0.00756829	0.0461662	0.0758338
0	0.5	0.1	0.5	0.5	4000	0.035	0.00581163	0.0236092	0.0463908	0.035	0.00581163	0.0236092	0.0463908	0.044	0.00648568	0.0312881	0.0567119
0	0.5	0.1	0.5	0.5	5000	0.047	0.00669261	0.0338825	0.0601175	0.047	0.00669261	0.0338825	0.0601175	0.049	0.00682635	0.0356204	0.0623796
0	0.5	0.1	0.5	0.5	6000	0.039	0.00612201	0.0270009	0.0509991	0.039	0.00612201	0.0270009	0.0509991	0.048	0.00675988	0.0347506	0.0612494
0	0.5	0.1	0.5	0.5	7000	0.039	0.00612201	0.0270009	0.0509991	0.039	0.00612201	0.0270009	0.0509991	0.047	0.00669261	0.0338825	0.0601175
0	0.5	0.1	0.5	0.5	8000	0.053	0.00708456	0.0391143	0.0668857	0.053	0.00708456	0.0391143	0.0668857	0.044	0.00648568	0.0312881	0.0567119
0	0.5	0.1	0.5	0.5	9000	0.049	0.00682635	0.0356204	0.0623796	0.049	0.00682635	0.0356204	0.0623796	0.062	0.00762601	0.047053	0.076947
0	0.5	0.1	0.5	0.5	10000	0.036	0.00589101	0.0244536	0.0475464	0.036	0.00589101	0.0244536	0.0475464	0.051	0.00695694	0.0373644	0.0646356
0	0.5	0.3	0.1	0.1	1000	0.039	0.00612201	0.0270009	0.0509991	0.04	0.00619677	0.0278543	0.0521457	0.049	0.00682635	0.0356204	0.0623796
0	0.5	0.3	0.1	0.1	2000	0.05	0.00689202	0.0364916	0.0635084	0.05	0.00689202	0.0364916	0.0635084	0.052	0.00702111	0.0382386	0.0657614
0	0.5	0.3	0.1	0.1	3000	0.043	0.0064149	0.0304268	0.0555732	0.044	0.00648568	0.0312881	0.0567119	0.048	0.00675988	0.0347506	0.0612494
0	0.5	0.3	0.1	0.1	4000	0.055	0.00720937	0.0408696	0.0691304	0.055	0.00720937	0.0408696	0.0691304	0.056	0.00727076	0.0417493	0.0702507
0	0.5	0.3	0.1	0.1	5000	0.046	0.0066245	0.033016	0.058984	0.046	0.0066245	0.033016	0.058984	0.044	0.00648568	0.0312881	0.0567119
0	0.5	0.3	0.1	0.1	6000	0.054	0.00714731	0.0399913	0.0680087	0.055	0.00720937	0.0408696	0.0691304	0.056	0.00727076	0.0417493	0.0702507
0	0.5	0.3	0.1	0.1	7000	0.061	0.00756829	0.0461662	0.0758338	0.061	0.00756829	0.0461662	0.0758338	0.06	0.00750999	0.0452804	0.0747196
0	0.5	0.3	0.1	0.1	8000	0.045	0.00655553	0.0321512	0.0578488	0.045	0.00655553	0.0321512	0.0578488	0.04	0.00619677	0.0278543	0.0521457
0	0.5	0.3	0.1	0.1	9000	0.052	0.00702111	0.0382386	0.0657614	0.052	0.00702111	0.0382386	0.0657614	0.049	0.00682635	0.0356204	0.0623796
0	0.5	0.3	0.1	0.1	10000	0.057	0.00733151	0.0426302	0.0713698	0.057	0.00733151	0.0426302	0.0713698	0.058	0.00739162	0.0435124	0.0724876
0	0.5	0.3	0.1	0.3	1000	0.046	0.0066245	0.033016	0.058984	0.046	0.0066245	0.033016	0.058984	0.05	0.00689202	0.0364916	0.0635084
0	0.5	0.3	0.1	0.3	2000	0.054	0.00714731	0.0399913	0.0680087	0.056	0.00727076	0.0417493	0.0702507	0.059	0.00745111	0.0443958	0.0736042
0	0.5	0.3	0.1	0.3	3000	0.062	0.00762601	0.047053	0.076947	0.062	0.00762601	0.047053	0.076947	0.067	0.00790639	0.0515035	0.0824965
0	0.5	0.3	0.1	0.3	4000	0.057	0.00733151	0.0426302	0.0713698	0.057	0.00733151	0.0426302	0.0713698	0.057	0.00733151	0.0426302	0.0713698
0	0.5	0.3	0.1	0.3	5000	0.052	0.00702111	0.0382386	0.0657614	0.052	0.00702111	0.0382386	0.0657614	0.047	0.00669261	0.0338825	0.0601175
0	0.5	0.3	0.1	0.3	6000	0.048	0.00675988	0.0347506	0.0612494	0.049	0.00682635	0.0356204	0.0623796	0.052	0.00702111	0.0382386	0.0657614
0	0.5	0.3	0.1	0.3	7000	0.054	0.00714731	0.0399913	0.0680087	0.054	0.00714731	0.0399913	0.0680087	0.05	0.00689202	0.0364916	0.0635084
0	0.5	0.3	0.1	0.3	8000	0.045	0.00655553	0.0321512	0.0578488	0.045	0.00655553	0.0321512	0.0578488	0.045	0.00655553	0.0321512	0.0578488
0	0.5	0.3	0.1	0.3	9000	0.051	0.00695694	0.0373644	0.0646356	0.051	0.00695694	0.0373644	0.0646356	0.05	0.00689202	0.0364916	0.0635084
0	0.5	0.3	0.1	0.3	10000	0.051	0.00695694	0.0373644	0.0646356	0.051	0.00695694	0.0373644	0.0646356	0.049	0.00682635	0.0356204	0.0623796
0	0.5	0.3	0.1	0.5	1000	0.044	0.00648568	0.0312881	0.0567119	0.044	0.00648568	0.0312881	0.0567119	0.05	0.00689202	0.0364916	0.0635084
0	0.5	0.3	0.1	0.5	2000	0.05	0.00689202	0.0364916	0.0635084	0.05	0.00689202	0.0364916	0.0635084	0.057	0.00733151	0.0426302	0.0713698
0	0.5	0.3	0.1	0.5	3000	0.056	0.00727076	0.0417493	0.0702507	0.058	0.00739162	0.0435124	0.0724876	0.055	0.00720937	0.0408696	0.0691304
0	0.5	0.3	0.1	0.5	4000	0.041	0.00627049	0.0287098	0.0532902	0.043	0.0064149	0.0304268	0.0555732	0.046	0.0066245	0.033016	0.058984
0	0.5	0.3	0.1	0.5	5000	0.044	0.00648568	0.0312881	0.0567119	0.044	0.00648568	0.0312881	0.0567119	0.046	0.0066245	0.033016	0.058984
0	0.5	0.3	0.1	0.5	6000	0.051	0.00695694	0.0373644	0.0646356	0.051	0.00695694	0.0373644	0.0646356	0.053	0.00708456	0.0391143	0.0668857
0	0.5	0.3	0.1	0.5	7000	0.044	0.00648568	0.0312881	0.0567119	0.044	0.00648568	0.0312881	0.0567119	0.045	0.00655553	0.0321512	0.0578488
0	0.5	0.3	0.1	0.5	8000	0.044	0.00648568	0.0312881	0.0567119	0.044	0.00648568	0.0312881	0.0567119	0.043	0.0064149	0.0304268	0.0555732
0	0.5	0.3	0.1	0.5	9000	0.052	0.00702111	0.0382386	0.0657614	0.052	0.00702111	0.0382386	0.0657614	0.049	0.00682635	0.0356204	0.0623796
0	0.5	0.3	0.1	0.5	10000	0.063	0.00768316	0.047941	0.078059	0.063	0.00768316	0.047941	0.078059	0.067	0.00790639	0.0515035	0.0824965
0	0.5	0.3	0.3	0.1	1000	0.037	0.00596917	0.0253004	0.0486996	0.038	0.00604616	0.0261495	0.0498505	0.043	0.0064149	0.0304268	0.0555732
0	0.5	0.3	0.3	0.1	2000	0.05	0.00689202	0.0364916	0.0635084	0.052	0.00702111	0.0382386	0.0657614	0.054	0.00714731	0.0399913	0.0680087
0	0.5	0.3	0.3	0.1	3000	0.049	0.00682635	0.0356204	0.0623796	0.049	0.00682635	0.0356204	0.0623796	0.054	0.00714731	0.0399913	0.0680087
0	0.5	0.3	0.3	0.1	4000	0.03	0.00539444	0.0194269	0.0405731	0.031	0.00548078	0.0202577	0.0417423	0.039	0.00612201	0.0270009	0.0509991
0	0.5	0.3	0.3	0.1	5000	0.04	0.00619677	0.0278543	0.0521457	0.04	0.00619677	0.0278543	0.0521457	0.042	0.00634319	0.0295674	0.0544326
0	0.5	0.3	0.3	0.1	6000	0.043	0.0064149	0.0304268	0.0555732	0.043	0.0064149	0.0304268	0.0555732	0.044	0.00648568	0.0312881	0.0567119
0	0.5	0.3	0.3	0.1	7000	0.047	0.00669261	0.0338825	0.0601175	0.047	0.00669261	0.0338825	0.0601175	0.045	0.00655553	0.0321512	0.0578488
0	0.5	0.3	0.3	0.1	8000	0.054	0.00714731	0.0399913	0.0680087	0.055	0.00720937	0.0408696	0.0691304	0.047	0.00669261	0.0338825	0.0601175
0	0.5	0.3	0.3	0.1	9000	0.039	0.00612201	0.0270009	0.0509991	0.039	0.00612201	0.0270009	0.0509991	0.049	0.00682635	0.0356204	0.0623796
0	0.5	0.3	0.3	0.1	10000	0.042	0.00634319	0.0295674	0.0544326	0.042	0.00634319	0.0295674	0.0544326	0.049	0.00682635	0.0356204	0.0623796
0	0.5	0.3	0.3	0.3	1000	0.033	0.00564898	0.021928	0.044072	0.035	0.00581163	0.0236092	0.0463908	0.046	0.0066245	0.033016	0.058984
0	0.5	0.3	0.3	0.3	2000	0.06	0.00750999	0.0452804	0.0747196	0.061	0.00756829	0.0461662	0.0758338	0.065	0.00779583	0.0497202	0.0802798
0	0.5	0.3	0.3	0.3	3000	0.042	0.00634319	0.0295674	0.0544326	0.042	0.00634319	0.0295674	0.0544326	0.043	0.0064149	0.0304268	0.0555732
0	0.5	0.3	0.3	0.3	4000	0.044	0.00648568	0.0312881	0.0567119	0.045	0.00655553	0.0321512	0.0578488	0.053	0.00708456	0.0391143	0.0668857
0	0.5	0.3	0.3	0.3	5000	0.05	0.00689202	0.0364916	0.0635084	0.05	0.00689202	0.0364916	0.0635084	0.047	0.00669261	0.0338825	0.0601175
0	0.5	0.3	0.3	0.3	6000	0.053	0.00708456	0.0391143	0.0668857	0.053	0.00708456	0.0391143	0.0668857	0.06	0.00750999	0.0452804	0.0747196
0	0.5	0.3	0.3	0.3	7000	0.04	0.00619677	0.0278543	0.0521457	0.04	0.00619677	0.0278543	0.0521457	0.044	0.00648568	0.0312881	0.0567119
0	0.5	0.3	0.3	0.3	8000	0.06	0.00750999	0.0452804	0.0747196	0.06	0.00750999	0.0452804	0.0747196	0.049	0.00682635	0.0356204	0.0623796
0	0.5	0.3	0.3	0.3	9000	0.057	0.00733151	0.0426302	0.0713698	0.056	0.00727076	0.0417493	0.0702507	0.063	0.00768316	0.047941	0.078059
0	0.5	0.3	0.3	0.3	10000	0.056	0.00727076	0.0417493	0.0702507	0.056	0.00727076	0.0417493	0.0702507	0.056	0.00727076	0.0417493	0.0702507
0	0.5	0.3	0.3	0.5	1000	0.049	0.00682635	0.0356204	0.0623796	0.049	0.00682635	0.0356204	0.0623796	0.049	0.00682635	0.0356204	0.0623796
0	0.5	0.3	0.3	0.5	2000	0.035	0.00581163	0.0236092	0.0463908	0.036	0.00589101	0.0244536	0.0475464	0.035	0.00581163	0.0236092	0.0463908
0	0.5	0.3	0.3	0.5	3000	0.052	0.00702111	0.0382386	0.0657614	0.052	0.00702111	0.0382386	0.0657614	0.053	0.00708456	0.0391143	0.0668857
0	0.5	0.3	0.3	0.5	4000	0.054	0.00714731	0.0399913	0.0680087	0.053	0.00708456	0.0391143	0.0668857	0.048	0.00675988	0.0347506	0.0612494
0	0.5	0.3	0.3	0.5	5000	0.046	0.0066245	0.033016	0.058984	0.046	0.0066245	0.033016	0.058984	0.049	0.00682635	0.0356204	0.0623796
0	0.5	0.3	0.3	0.5	6000	0.052	0.00702111	0.0382386	0.0657614	0.052	0.00702111	0.0382386	0.0657614	0.05	0.00689202	0.0364916	0.0635084
0	0.5	0.3	0.3	0.5	7000	0.059	0.00745111	0.0443958	0.0736042	0.059	0.00745111	0.0443958	0.0736042	0.051	0.00695694	0.0373644	0.0646356
0	0.5	0.3	0.3	0.5	8000	0.051	0.00695694	0.0373644	0.0646356	0.051	0.00695694	0.0373644	0.0646356	0.06	0.00750999	0.0452804	0.0747196
0	0.5	0.3	0.3	0.5	9000	0.057	0.00733151	0.0426302	0.0713698	0.057	0.00733151	0.0426302	0.0713698	0.063	0.00768316	0.047941	0.078059
0	0.5	0.3	0.3	0.5	10000	0.055	0.00720937	0.0408696	0.0691304	0.055	0.00720937	0.0408696	0.0691304	0.063	0.00768316	0.047941	0.078059
0	0.5	0.3	0.5	0.1	1000	0.042	0.00634319	0.0295674	0.0544326	0.042	0.00634319	0.0295674	0.0544326	0.046	0.0066245	0.033016	0.058984
0	0.5	0.3	0.5	0.1	2000	0.039	0.00612201	0.0270009	0.0509991	0.039	0.00612201	0.0270009	0.0509991	0.041	0.00627049	0.0287098	0.0532902
0	0.5	0.3	0.5	0.1	3000	0.051	0.00695694	0.0373644	0.0646356	0.051	0.00695694	0.0373644	0.0646356	0.051	0.00695694	0.0373644	0.0646356
0	0.5	0.3	0.5	0.1	4000	0.057	0.00733151	0.0426302	0.0713698	0.059	0.00745111	0.0443958	0.0736042	0.065	0.00779583	0.0497202	0.0802798
0	0.5	0.3	0.5	0.1	5000	0.046	0.0066245	0.033016	0.058984	0.048	0.00675988	0.0347506	0.0612494	0.038	0.00604616	0.0261495	0.0498505
0	0.5	0.3	0.5	0.1	6000	0.047	0.00669261	0.0338825	0.0601175	0.047	0.00669261	0.0338825	0.0601175	0.044	0.00648568	0.0312881	0.0567119
0	0.5	0.3	0.5	0.1	7000	0.045	0.00655553	0.0321512	0.0578488	0.046	0.0066245	0.033016	0.058984	0.043	0.0064149	0.0304268	0.0555732
0	0.5	0.3	0.5	0.1	8000	0.051	0.00695694	0.0373644	0.0646356	0.051	0.00695694	0.0373644	0.0646356	0.035	0.00581163	0.0236092	0.0463908
0	0.5	0.3	0.5	0.1	9000	0.042	0.00634319	0.0295674	0.0544326	0.042	0.00634319	0.0295674	0.0544326	0.04	0.00619677	0.0278543	0.0521457
0	0.5	0.3	0.5	0.1	10000	0.051	0.00695694	0.0373644	0.0646356	0.051	0.00695694	0.0373644	0.0646356	0.054	0.00714731	0.0399913	0.0680087
0	0.5	0.3	0.5	0.3	1000	0.044	0.00648568	0.0312881	0.0567119	0.045	0.00655553	0.0321512	0.0578488	0.055	0.00720937	0.0408696	0.0691304
0	0.5	0.3	0.5	0.3	2000	0.044	0.00648568	0.0312881	0.0567119	0.046	0.0066245	0.033016	0.058984	0.045	0.00655553	0.0321512	0.0578488
0	0.5	0.3	0.5	0.3	3000	0.051	0.00695694	0.0373644	0.0646356	0.051	0.00695694	0.0373644	0.0646356	0.05	0.00689202	0.0364916	0.0635084
0	0.5	0.3	0.5	0.3	4000	0.054	0.00714731	0.0399913	0.0680087	0.054	0.00714731	0.0399913	0.0680087	0.057	0.00733151	0.0426302	0.0713698
0	0.5	0.3	0.5	0.3	5000	0.05	0.00689202	0.0364916	0.0635084	0.051	0.00695694	0.0373644	0.0646356	0.057	0.00733151	0.0426302	0.0713698
0	0.5	0.3	0.5	0.3	6000	0.059	0.00745111	0.0443958	0.0736042	0.059	0.00745111	0.0443958	0.0736042	0.049	0.00682635	0.0356204	0.0623796
0	0.5	0.3	0.5	0.3	7000	0.057	0.00733151	0.0426302	0.0713698	0.057	0.00733151	0.0426302	0.0713698	0.055	0.00720937	0.0408696	0.0691304
0	0.5	0.3	0.5	0.3	8000	0.047	0.00669261	0.0338825	0.0601175	0.047	0.00669261	0.0338825	0.0601175	0.063	0.00768316	0.047941	0.078059
0	0.5	0.3	0.5	0.3	9000	0.049	0.00682635	0.0356204	0.0623796	0.049	0.00682635	0.0356204	0.0623796	0.054	0.00714731	0.0399913	0.0680087
0	0.5	0.3	0.5	0.3	10000	0.038	0.00604616	0.0261495	0.0498505	0.037	0.00596917	0.0253004	0.0486996	0.047	0.00669261	0.0338825	0.0601175
0	0.5	0.3	0.5	0.5	1000	0.039	0.00612201	0.0270009	0.0509991	0.04	0.00619677	0.0278543	0.0521457	0.053	0.00708456	0.0391143	0.0668857
0	0.5	0.3	0.5	0.5	2000	0.057	0.00733151	0.0426302	0.0713698	0.057	0.00733151	0.0426302	0.0713698	0.057	0.00733151	0.0426302	0.0713698
0	0.5	0.3	0.5	0.5	3000	0.058	0.00739162	0.0435124	0.0724876	0.058	0.00739162	0.0435124	0.0724876	0.065	0.00779583	0.0497202	0.0802798
0	0.5	0.3	0.5	0.5	4000	0.046	0.0066245	0.033016	0.058984	0.046	0.0066245	0.033016	0.058984	0.042	0.00634319	0.0295674	0.0544326
0	0.5	0.3	0.5	0.5	5000	0.05	0.00689202	0.0364916	0.0635084	0.05	0.00689202	0.0364916	0.0635084	0.059	0.00745111	0.0443958	0.0736042
0	0.5	0.3	0.5	0.5	6000	0.054	0.00714731	0.0399913	0.0680087	0.055	0.00720937	0.0408696	0.0691304	0.057	0.00733151	0.0426302	0.0713698
0	0.5	0.3	0.5	0.5	7000	0.051	0.00695694	0.0373644	0.0646356	0.053	0.00708456	0.0391143	0.0668857	0.053	0.00708456	0.0391143	0.0668857
0	0.5	0.3	0.5	0.5	8000	0.046	0.0066245	0.033016	0.058984	0.046	0.0066245	0.033016	0.058984	0.055	0.00720937	0.0408696	0.0691304
0	0.5	0.3	0.5	0.5	9000	0.036	0.00589101	0.0244536	0.0475464	0.036	0.00589101	0.0244536	0.0475464	0.048	0.00675988	0.0347506	0.0612494
0	0.5	0.3	0.5	0.5	10000	0.048	0.00675988	0.0347506	0.0612494	0.048	0.00675988	0.0347506	0.0612494	0.056	0.00727076	0.0417493	0.0702507
0.1	-0.1	0.1	0.1	0.1	1000	0.025	0.0049371	0.0153233	0.0346767	0.028	0.0052169	0.0177749	0.0382251	0.068	0.0079609	0.0523966	0.0836034
0.1	-0.1	0.1	0.1	0.1	2000	0.06	0.00750999	0.0452804	0.0747196	0.06	0.00750999	0.0452804	0.0747196	0.078	0.00848033	0.0613786	0.0946214
0.1	-0.1	0.1	0.1	0.1	3000	0.067	0.00790639	0.0515035	0.0824965	0.068	0.0079609	0.0523966	0.0836034	0.077	0.00843036	0.0604765	0.0935235
0.1	-0.1	0.1	0.1	0.1	4000	0.091	0.009095	0.0731738	0.108826	0.092	0.0091398	0.074086	0.109914	0.1	0.00948683	0.0814058	0.118594
0.1	-0.1	0.1	0.1	0.1	5000	0.09	0.00904986	0.0722623	0.107738	0.09	0.00904986	0.0722623	0.107738	0.097	0.00935901	0.0786563	0.115344
0.1	-0.1	0.1	0.1	0.1	6000	0.117	0.0101642	0.0970782	0.136922	0.117	0.0101642	0.0970782	0.136922	0.119	0.0102391	0.0989314	0.139069
0.1	-0.1	0.1	0.1	0.1	7000	0.143	0.0110703	0.121302	0.164698	0.143	0.0110703	0.121302	0.164698	0.149	0.0112605	0.126929	0.171071
0.1	-0.1	0.1	0.1	0.1	8000	0.143	0.0110703	0.121302	0.164698	0.143	0.0110703	0.121302	0.164698	0.149	0.0112605	0.126929	0.171071
0.1	-0.1	0.1	0.1	0.1	9000	0.15	0.0112916	0.127868	0.172132	0.15	0.0112916	0.127868	0.172132	0.146	0.0111662	0.124114	0.167886
0.1	-0.1	0.1	0.1	0.1	10000	0.173	0.0119612	0.149556	0.196444	0.173	0.0119612	0.149556	0.196444	0.179	0.0121227	0.15524	0.20276
0.1	-0.1	0.1	0.1	0.3	1000	0.044	0.00648568	0.0312881	0.0567119	0.046	0.0066245	0.033016	0.058984	0.058	0.00739162	0.0435124	0.0724876
0.1	-0.1	0.1	0.1	0.3	2000	0.078	0.00848033	0.0613786	0.0946214	0.078	0.00848033	0.0613786	0.0946214	0.07	0.00806846	0.0541858	0.0858142
0.1	-0.1	0.1	0.1	0.3	3000	0.09	0.00904986	0.0722623	0.107738	0.09	0.00904986	0.0722623	0.107738	0.087	0.00891241	0.0695317	0.104468
0.1	-0.1	0.1	0.1	0.3	4000	0.114	0.0100501	0.0943019	0.133698	0.114	0.0100501	0.0943019	0.133698	0.107	0.00977502	0.087841	0.126159
0.1	-0.1	0.1	0.1	0.3	5000	0.114	0.0100501	0.0943019	0.133698	0.114	0.0100501	0.0943019	0.133698	0.111	0.00993373	0.0915299	0.13047
0.1	-0.1	0.1	0.1	0.3	6000	0.153	0.0113838	0.130688	0.175312	0.153	0.0113838	0.130688	0.175312	0.127	0.0105295	0.106362	0.147638
0.1	-0.1	0.1	0.1	0.3	7000	0.145	0.0111344	0.123177	0.166823	0.145	0.0111344	0.123177	0.166823	0.117	0.0101642	0.0970782	0.136922
0.1	-0.1	0.1	0.1	0.3	8000	0.157	0.0115044	0.134451	0.179549	0.157	0.0115044	0.134451	0.179549	0.146	0.0111662	0.124114	0.167886
0.1	-0.1	0.1	0.1	0.3	9000	0.151	0.0113225	0.128808	0.173192	0.151	0.0113225	0.128808	0.173192	0.136	0.0108399	0.114754	0.157246
0.1	-0.1	0.1	0.1	0.3	10000	0.185	0.012279	0.160933	0.209067	0.185	0.012279	0.160933	0.209067	0.17	0.0118786	0.146718	0.193282
0.1	-0.1	0.1	0.1	0.5	1000	0.083	0.00872416	0.0659006	0.100099	0.083	0.00872416	0.0659006	0.100099	0.065	0.00779583	0.0497202	0.0802798
0.1	-0.1	0.1	0.1	0.5	2000	0.09	0.00904986	0.0722623	0.107738	0.09	0.00904986	0.0722623	0.107738	0.055	0.00720937	0.0408696	0.0691304
0.1	-0.1	0.1	0.1	0.5	3000	0.11	0.00989444	0.0906069	0.129393	0.11	0.00989444	0.0906069	0.129393	0.094	0.00922843	0.0759123	0.112088
0.1	-0.1	0.1	0.1	0.5	4000	0.121	0.010313	0.100786	0.141214	0.121	0.010313	0.100786	0.141214	0.094	0.00922843	0.0759123	0.112088
0.1	-0.1	0.1	0.1	0.5	5000	0.144	0.0111024	0.122239	0.165761	0.144	0.0111024	0.122239	0.165761	0.11	0.00989444	0.0906069	0.129393
0.1	-0.1	0.1	0.1	0.5	6000	0.157	0.0115044	0.134451	0.179549	0.157	0.0115044	0.134451	0.179549	0.122	0.0103497	0.101715	0.142285
0.1	-0.1	0.1	0.1	0.5	7000	0.193	0.01248	0.168539	0.217461	0.193	0.01248	0.168539	0.217461	0.139	0.0109398	0.117558	0.160442
0.1	-0.1	0.1	0.1	0.5	8000	0.179	0.0121227	0.15524	0.20276	0.179	0.0121227	0.15524	0.20276	0.15	0.0112916	0.127868	0.172132
0.1	-0.1	0.1	0.1	0.5	9000	0.193	0.01248	0.168539	0.217461	0.193	0.01248	0.168539	0.217461	0.157	0.0115044	0.134451	0.179549
0.1	-0.1	0.1	0.1	0.5	10000	0.199	0.0126253	0.174254	0.223746	0.199	0.0126253	0.174254	0.223746	0.172	0.0119338	0.14861	0.19539
0.1	-0.1	0.1	0.3	0.1	1000	0.027	0.00512552	0.016954	0.037046	0.027	0.00512552	0.016954	0.037046	0.071	0.00812151	0.0550818	0.0869182
0.1	-0.1	0.1	0.3	0.1	2000	0.044	0.00648568	0.0312881	0.0567119	0.045	0.00655553	0.0321512	0.0578488	0.066	0.00785137	0.0506113	0.0813887
0.1	-0.1	0.1	0.3	0.1	3000	0.065	0.00779583	0.0497202	0.0802798	0.065	0.00779583	0.0497202	0.0802798	0.093	0.00918428	0.0749988	0.111001
0.1	-0.1	0.1	0.3	0.1	4000	0.1	0.00948683	0.0814058	0.118594	0.101	0.00952885	0.0823235	0.119677	0.111	0.00993373	0.0915299	0.13047
0.1	-0.1	0.1	0.3	0.1	5000	0.106	0.00973468	0.08692	0.12508	0.106	0.00973468	0.08692	0.12508	0.121	0.010313	0.100786	0.141214
0.1	-0.1	0.1	0.3	0.1	6000	0.103	0.00961202	0.0841604	0.12184	0.103	0.00961202	0.0841604	0.12184	0.122	0.0103497	0.101715	0.142285
0.1	-0.1	0.1	0.3	0.1	7000	0.144	0.0111024	0.122239	0.165761	0.144	0.0111024	0.122239	0.165761	0.147	0.0111978	0.125052	0.168948
0.1	-0.1	0.1	0.3	0.1	8000	0.121	0.010313	0.100786	0.141214	0.121	0.010313	0.100786	0.141214	0.14	0.0109727	0.118494	0.161506
0.1	-0.1	0.1	0.3	0.1	9000	0.148	0.0112292	0.125991	0.170009	0.148	0.0112292	0.125991	0.170009	0.155	0.0114444	0.132569	0.177431
0.1	-0.1	0.1	0.3	0.1	10000	0.15	0.0112916	0.127868	0.172132	0.15	0.0112916	0.127868	0.172132	0.16	0.0115931	0.137278	0.182722
0.1	-0.1	0.1	0.3	0.3	1000	0.049	0.00682635	0.0356204	0.0623796	0.049	0.00682635	0.0356204	0.0623796	0.063	0.00768316	0.047941	0.078059
0.1	-0.1	0.1	0.3	0.3	2000	0.077	0.00843036	0.0604765	0.0935235	0.078	0.00848033	0.0613786	0.0946214	0.075	0.00832917	0.0586748	0.0913252
0.1	-0.1	0.1	0.3	0.3	3000	0.09	0.00904986	0.0722623	0.107738	0.09	0.00904986	0.0722623	0.107738	0.085	0.00881901	0.0677147	0.102285
0.1	-0.1	0.1	0.3	0.3	4000	0.118	0.0102018	0.0980045	0.137995	0.118	0.0102018	0.0980045	0.137995	0.105	0.00969407	0.0859996	0.124
0.1	-0.1	0.1	0.3	0.3	5000	0.131	0.0106695	0.110088	0.151912	0.131	0.0106695	0.110088	0.151912	0.123	0.0103861	0.102643	0.143357
0.1	-0.1	0.1	0.3	0.3	6000	0.145	0.0111344	0.123177	0.166823	0.145	0.0111344	0.123177	0.166823	0.132	0.010704	0.11102	0.15298
0.1	-0.1	0.1	0.3	0.3	7000	0.164	0.0117091	0.14105	0.18695	0.164	0.0117091	0.14105	0.18695	0.144	0.0111024	0.122239	0.165761
0.1	-0.1	0.1	0.3	0.3	8000	0.173	0.0119612	0.149556	0.196444	0.173	0.0119612	0.149556	0.196444	0.162	0.0116514	0.139163	0.184837
0.1	-0.1	0.1	0.3	0.3	9000	0.179	0.0121227	0.15524	0.20276	0.179	0.0121227	0.15524	0.20276	0.173	0.0119612	0.149556	0.196444
0.1	-0.1	0.1	0.3	0.3	10000	0.162	0.0116514	0.139163	0.184837	0.162	0.0116514	0.139163	0.184837	0.154	0.0114142	0.131628	0.176372
0.1	-0.1	0.1	0.3	0.5	1000	0.075	0.00832917	0.0586748	0.0913252	0.075	0.00832917	0.0586748	0.0913252	0.068	0.0079609	0.0523966	0.0836034
0.1	-0.1	0.1	0.3	0.5	2000	0.095	0.00927227	0.0768263	0.113174	0.095	0.00927227	0.0768263	0.113174	0.07	0.00806846	0.0541858	0.0858142
0.1	-0.1	0.1	0.3	0.5	3000	0.105	0.00969407	0.0859996	0.124	0.106	0.00973468	0.08692	0.12508	0.08	0.00857904	0.0631851	0.0968149
0.1	-0.1	0.1	0.3	0.5	4000	0.114	0.0100501	0.0943019	0.133698	0.116	0.0101264	0.0961523	0.135848	0.092	0.0091398	0.074086	0.109914
0.1	-0.1	0.1	0.3	0.5	5000	0.133	0.0107383	0.111953	0.154047	0.133	0.0107383	0.111953	0.154047	0.115	0.0100884	0.0952268	0.134773
0.1	-0.1	0.1	0.3	0.5	6000	0.142	0.0110379	0.120366	0.163634	0.142	0.0110379	0.120366	0.163634	0.128	0.0105648	0.107293	0.148707
0.1	-0.1	0.1	0.3	0.5	7000	0.176	0.0120426	0.152397	0.199603	0.176	0.0120426	0.152397	0.199603	0.142	0.0110379	0.120366	0.163634
0.1	-0.1	0.1	0.3	0.5	8000	0.17	0.0118786	0.146718	0.193282	0.17	0.0118786	0.146718	0.193282	0.141	0.0110054	0.119429	0.162571
0.1	-0.1	0.1	0.3	0.5	9000	0.215	0.0129913	0.189537	0.240463	0.214	0.0129693	0.18858	0.23942	0.172	0.0119338	0.14861	0.19539
0.1	-0.1	0.1	0.3	0.5	10000	0.214	0.0129693	0.18858	0.23942	0.214	0.0129693	0.18858	0.23942	0.188	0.0123554	0.163783	0.212217
0.1	-0.1	0.1	0.5	0.1	1000	0.028	0.0052169	0.0177749	0.0382251	0.028	0.0052169	0.0177749	0.0382251	0.078	0.00848033	0.0613786	0.0946214
0.1	-0.1	0.1	0.5	0.1	2000	0.057	0.00733151	0.0426302	0.0713698	0.058	0.00739162	0.0435124	0.0724876	0.086	0.00886589	0.0686229	0.103377
0.1	-0.1	0.1	0.5	0.1	3000	0.072	0.00817411	0.0559788	0.0880212	0.072	0.00817411	0.0559788	0.0880212	0.093	0.00918428	0.0749988	0.111001
0.1	-0.1	0.1	0.5	0.1	4000	0.099	0.00944452	0.0804887	0.117511	0.099	0.00944452	0.0804887	0.117511	0.117	0.0101642	0.0970782	0.136922
0.1	-0.1	0.1	0.5	0.1	5000	0.09	0.00904986	0.0722623	0.107738	0.09	0.00904986	0.0722623	0.107738	0.126	0.010494	0.105432	0.146568
0.1	-0.1	0.1	0.5	0.1	6000	0.113	0.0100115	0.0933774	0.132623	0.113	0.0100115	0.0933774	0.132623	0.143	0.0110703	0.121302	0.164698
0.1	-0.1	0.1	0.5	0.1	7000	0.117	0.0101642	0.0970782	0.136922	0.118	0.0102018	0.0980045	0.137995	0.158	0.0115341	0.135393	0.180607
0.1	-0.1	0.1	0.5	0.1	8000	0.144	0.0111024	0.122239	0.165761	0.144	0.0111024	0.122239	0.165761	0.164	0.0117091	0.14105	0.18695
0.1	-0.1	0.1	0.5	0.1	9000	0.159	0.0115637	0.136335	0.181665	0.159	0.0115637	0.136335	0.181665	0.181	0.0121753	0.157136	0.204864
0.1	-0.1	0.1	0.5	0.1	10000	0.157	0.0115044	0.134451	0.179549	0.158	0.0115341	0.135393	0.180607	0.208	0.012835	0.182843	0.233157
0.1	-0.1	0.1	0.5	0.3	1000	0.051	0.00695694	0.0373644	0.0646356	0.051	0.00695694	0.0373644	0.0646356	0.077	0.00843036	0.0604765	0.0935235
0.1	-0.1	0.1	0.5	0.3	2000	0.08	0.00857904	0.0631851	0.0968149	0.08	0.00857904	0.0631851	0.0968149	0.086	0.00886589	0.0686229	0.103377
0.1	-0.1	0.1	0.5	0.3	3000	0.091	0.009095	0.0731738	0.108826	0.091	0.009095	0.0731738	0.108826	0.094	0.00922843	0.0759123	0.112088
0.1	-0.1	0.1	0.5	0.3	4000	0.093	0.00918428	0.0749988	0.111001	0.093	0.00918428	0.0749988	0.111001	0.096	0.00931579	0.077741	0.114259
0.1	-0.1	0.1	0.5	0.3	5000	0.128	0.0105648	0.107293	0.148707	0.129	0.0106	0.108224	0.149776	0.125	0.0104583	0.104502	0.145498
0.1	-0.1	0.1	0.5	0.3	6000	0.161	0.0116223	0.13822	0.18378	0.161	0.0116223	0.13822	0.18378	0.164	0.0117091	0.14105	0.18695
0.1	-0.1	0.1	0.5	0.3	7000	0.143	0.0110703	0.121302	0.164698	0.143	0.0110703	0.121302	0.164698	0.164	0.0117091	0.14105	0.18695
0.1	-0.1	0.1	0.5	0.3	8000	0.166	0.0117662	0.142938	0.189062	0.167	0.0117945	0.143883	0.190117	0.173	0.0119612	0.149556	0.196444
0.1	-0.1	0.1	0.5	0.3	9000	0.171	0.0119063	0.147664	0.194336	0.171	0.0119063	0.147664	0.194336	0.173	0.0119612	0.149556	0.196444
0.1	-0.1	0.1	0.5	0.3	10000	0.164	0.0117091	0.14105	0.18695	0.164	0.0117091	0.14105	0.18695	0.186	0.0123046	0.161883	0.210117
0.1	-0.1	0.1	0.5	0.5	1000	0.079	0.00852989	0.0622814	0.0957186	0.079	0.00852989	0.0622814	0.0957186	0.059	0.00745111	0.0443958	0.0736042
0.1	-0.1	0.1	0.5	0.5	2000	0.106	0.00973468	0.08692	0.12508	0.106	0.00973468	0.08692	0.12508	0.08	0.00857904	0.0631851	0.0968149
0.1	-0.1	0.1	0.5	0.5	3000	0.128	0.0105648	0.107293	0.148707	0.128	0.0105648	0.107293	0.148707	0.105	0.00969407	0.0859996	0.124
0.1	-0.1	0.1	0.5	0.5	4000	0.132	0.010704	0.11102	0.15298	0.132	0.010704	0.11102	0.15298	0.114	0.0100501	0.0943019	0.133698
0.1	-0.1	0.1	0.5	0.5	5000	0.149	0.0112605	0.126929	0.171071	0.149	0.0112605	0.126929	0.171071	0.132	0.010704	0.11102	0.15298
0.1	-0.1	0.1	0.5	0.5	6000	0.154	0.0114142	0.131628	0.176372	0.154	0.0114142	0.131628	0.176372	0.145	0.0111344	0.123177	0.166823
0.1	-0.1	0.1	0.5	0.5	7000	0.18	0.0121491	0.156188	0.203812	0.18	0.0121491	0.156188	0.203812	0.158	0.0115341	0.135393	0.180607
0.1	-0.1	0.1	0.5	0.5	8000	0.214	0.0129693	0.18858	0.23942	0.214	0.0129693	0.18858	0.23942	0.205	0.0127662	0.179978	0.230022
0.1	-0.1	0.1	0.5	0.5	9000	0.201	0.0126728	0.176161	0.225839	0.2	0.0126491	0.175208	0.224792	0.203	0.0127197	0.178069	0.227931
0.1	-0.1	0.1	0.5	0.5	10000	0.223	0.0131632	0.1972	0.2488	0.223	0.0131632	0.1972	0.2488	0.216	0.0130132	0.190494	0.241506
0.1	-0.1	0.3	0.1	0.1	1000	0.154	0.0114142	0.131628	0.176372	0.155	0.0114444	0.132569	0.177431	0.152	0.0113532	0.129748	0.174252
0.1	-0.1	0.3	0.1	0.1	2000	0.268	0.0140063	0.240548	0.295452	0.268	0.0140063	0.240548	0.295452	0.275	0.01412	0.247325	0.302675
0.1	-0.1	0.3	0.1	0.1	3000	0.414	0.0155758	0.383472	0.444528	0.416	0.0155867	0.38545	0.44655	0.413	0.0155702	0.382482	0.443518
0.1	-0.1	0.3	0.1	0.1	4000	0.471	0.0157848	0.440062	0.501938	0.471	0.0157848	0.440062	0.501938	0.479	0.0157974	0.448037	0.509963
0.1	-0.1	0.3	0.1	0.1	5000	0.561	0.0156933	0.530241	0.591759	0.561	0.0156933	0.530241	0.591759	0.565	0.0156772	0.534273	0.595727
0.1	-0.1	0.3	0.1	0.1	6000	0.617	0.0153724	0.58687	0.64713	0.617	0.0153724	0.58687	0.64713	0.627	0.0152928	0.597026	0.656974
0.1	-0.1	0.3	0.1	0.1	7000	0.7	0.0144914	0.671597	0.728403	0.7	0.0144914	0.671597	0.728403	0.72	0.0141986	0.692171	0.747829
0.1	-0.1	0.3	0.1	0.1	8000	0.782	0.0130566	0.756409	0.807591	0.783	0.013035	0.757451	0.808549	0.787	0.0129472	0.761623	0.812377
0.1	-0.1	0.3	0.1	0.1	9000	0.791	0.0128576	0.765799	0.816201	0.791	0.0128576	0.765799	0.816201	0.784	0.0130132	0.758494	0.809506
0.1	-0.1	0.3	0.1	0.1	10000	0.85	0.0112916	0.827868	0.872132	0.851	0.0112605	0.828929	0.873071	0.846	0.0114142	0.823628	0.868372
0.1	-0.1	0.3	0.1	0.3	1000	0.176	0.0120426	0.152397	0.199603	0.177	0.0120694	0.153344	0.200656	0.155	0.0114444	0.132569	0.177431
0.1	-0.1	0.3	0.1	0.3	2000	0.298	0.0144636	0.269651	0.326349	0.298	0.0144636	0.269651	0.326349	0.271	0.0140556	0.243451	0.298549
0.1	-0.1	0.3	0.1	0.3	3000	0.361	0.0151881	0.331231	0.390769	0.361	0.0151881	0.331231	0.390769	0.342	0.0150012	0.312598	0.371402
0.1	-0.1	0.3	0.1	0.3	4000	0.474	0.01579	0.443052	0.504948	0.474	0.01579	0.443052	0.504948	0.454	0.0157443	0.423141	0.484859
0.1	-0.1	0.3	0.1	0.3	5000	0.583	0.015592	0.55244	0.61356	0.583	0.015592	0.55244	0.61356	0.573	0.015642	0.542342	0.603658
0.1	-0.1	0.3	0.1	0.3	6000	0.67	0.0148694	0.640856	0.699144	0.669	0.0148808	0.639834	0.698166	0.661	0.0149693	0.63166	0.69034
0.1	-0.1	0.3	0.1	0.3	7000	0.736	0.0139393	0.708679	0.763321	0.736	0.0139393	0.708679	0.763321	0.717	0.0142447	0.68908	0.74492
0.1	-0.1	0.3	0.1	0.3	8000	0.753	0.0136379	0.72627	0.77973	0.753	0.0136379	0.72627	0.77973	0.744	0.0138009	0.71695	0.77105
0.1	-0.1	0.3	0.1	0.3	9000	0.811	0.0123806	0.786734	0.835266	0.811	0.0123806	0.786734	0.835266	0.803	0.0125774	0.778348	0.827652
0.1	-0.1	0.3	0.1	0.3	10000	0.854	0.0111662	0.832114	0.875886	0.852	0.0112292	0.829991	0.874009	0.851	0.0112605	0.828929	0.873071
0.1	-0.1	0.3	0.1	0.5	1000	0.182	0.0122015	0.158085	0.205915	0.183	0.0122275	0.159034	0.206966	0.159	0.0115637	0.136335	0.181665
0.1	-0.1	0.3	0.1	0.5	2000	0.307	0.014586	0.278411	0.335589	0.307	0.014586	0.278411	0.335589	0.274	0.014104	0.246356	0.301644
0.1	-0.1	0.3	0.1	0.5	3000	0.406	0.0155295	0.375562	0.436438	0.406	0.0155295	0.375562	0.436438	0.378	0.0153335	0.347946	0.408054
0.1	-0.1	0.3	0.1	0.5	4000	0.484	0.0158033	0.453026	0.514974	0.482	0.0158011	0.45103	0.51297	0.444	0.0157119	0.413205	0.474795
0.1	-0.1	0.3	0.1	0.5	5000	0.59	0.0155531	0.559516	0.620484	0.588	0.0155646	0.557493	0.618507	0.566	0.015673	0.535281	0.596719
0.1	-0.1	0.3	0.1	0.5	6000	0.659	0.0149906	0.629618	0.688382	0.658	0.0150012	0.628598	0.687402	0.633	0.0152418	0.603126	0.662874
0.1	-0.1	0.3	0.1	0.5	7000	0.692	0.0145992	0.663386	0.720614	0.691	0.0146123	0.66236	0.71964	0.686	0.0146766	0.657234	0.714766
0.1	-0.1	0.3	0.1	0.5	8000	0.793	0.0128121	0.767888	0.818112	0.792	0.012835	0.766843	0.817157	0.78	0.0130996	0.754325	0.805675
0.1	-0.1	0.3	0.1	0.5	9000	0.805	0.012529	0.780443	0.829557	0.803	0.0125774	0.778348	0.827652	0.783	0.013035	0.757451	0.808549
0.1	-0.1	0.3	0.1	0.5	10000	0.856	0.0111024	0.834239	0.877761	0.855	0.0111344	0.833177	0.876823	0.844	0.0114745	0.82151	0.86649
0.1	-0.1	0.3	0.3	0.1	1000	0.164	0.0117091	0.14105	0.18695	0.164	0.0117091	0.14105	0.18695	0.172	0.0119338	0.14861	0.19539
0.1	-0.1	0.3	0.3	0.1	2000	0.247	0.0136379	0.22027	0.27373	0.249	0.0136748	0.222197	0.275803	0.275	0.01412	0.247325	0.302675
0.1	-0.1	0.3	0.3	0.1	3000	0.379	0.0153414	0.348931	0.409069	0.38	0.0153493	0.349915	0.410085	0.398	0.0154789	0.367661	0.428339
0.1	-0.1	0.3	0.3	0.1	4000	0.47	0.0157829	0.439066	0.500934	0.47	0.0157829	0.439066	0.500934	0.502	0.0158113	0.47101	0.53299
0.1	-0.1	0.3	0.3	0.1	5000	0.573	0.015642	0.542342	0.603658	0.573	0.015642	0.542342	0.603658	0.592	0.0155414	0.561539	0.622461
0.1	-0.1	0.3	0.3	0.1	6000	0.631	0.0152591	0.601092	0.660908	0.631	0.0152591	0.601092	0.660908	0.674	0.0148231	0.644947	0.703053
0.1	-0.1	0.3	0.3	0.1	7000	0.666	0.0149146	0.636767	0.695233	0.666	0.0149146	0.636767	0.695233	0.706	0.0144071	0.677762	0.734238
0.1	-0.1	0.3	0.3	0.1	8000	0.752	0.0136564	0.725234	0.778766	0.752	0.0136564	0.725234	0.778766	0.782	0.0130566	0.756409	0.807591
0.1	-0.1	0.3	0.3	0.1	9000	0.813	0.0123301	0.788833	0.837167	0.813	0.0123301	0.788833	0.837167	0.843	0.0115044	0.820451	0.865549
0.1	-0.1	0.3	0.3	0.1	10000	0.849	0.0113225	0.826808	0.871192	0.849	0.0113225	0.826808	0.871192	0.871	0.0106	0.850224	0.891776
0.1	-0.1	0.3	0.3	0.3	1000	0.158	0.0115341	0.135393	0.180607	0.158	0.0115341	0.135393	0.180607	0.145	0.0111344	0.123177	0.166823
0.1	-0.1	0.3	0.3	0.3	2000	0.289	0.0143345	0.260904	0.317096	0.289	0.0143345	0.260904	0.317096	0.291	0.0143638	0.262847	0.319153
0.1	-0.1	0.3	0.3	0.3	3000	0.362	0.0151972	0.332213	0.391787	0.362	0.0151972	0.332213	0.391787	0.372	0.0152845	0.342042	0.401958
0.1	-0.1	0.3	0.3	0.3	4000	0.494	0.0158102	0.463012	0.524988	0.494	0.0158102	0.463012	0.524988	0.514	0.0158052	0.483022	0.544978
0.1	-0.1	0.3	0.3	0.3	5000	0.598	0.0155047	0.567611	0.628389	0.597	0.015511	0.566598	0.627402	0.608	0.0154381	0.577741	0.638259
0.1	-0.1	0.3	0.3	0.3	6000	0.661	0.0149693	0.63166	0.69034	0.661	0.0149693	0.63166	0.69034	0.683	0.0147143	0.65416	0.71184
0.1	-0.1	0.3	0.3	0.3	7000	0.739	0.0138881	0.711779	0.766221	0.739	0.0138881	0.711779	0.766221	0.752	0.0136564	0.725234	0.778766
0.1	-0.1	0.3	0.3	0.3	8000	0.776	0.0131842	0.750159	0.801841	0.776	0.0131842	0.750159	0.801841	0.815	0.012279	0.790933	0.839067
0.1	-0.1	0.3	0.3	0.3	9000	0.814	0.0123046	0.789883	0.838117	0.814	0.0123046	0.789883	0.838117	0.842	0.0115341	0.819393	0.864607
0.1	-0.1	0.3	0.3	0.3	10000	0.881	0.0102391	0.860931	0.901069	0.88	0.0102762	0.859859	0.900141	0.902	0.00940191	0.883572	0.920428
0.1	-0.1	0.3	0.3	0.5	1000	0.183	0.0122275	0.159034	0.206966	0.183	0.0122275	0.159034	0.206966	0.164	0.0117091	0.14105	0.18695
0.1	-0.1	0.3	0.3	0.5	2000	0.32	0.0147513	0.291088	0.348912	0.32	0.0147513	0.291088	0.348912	0.292	0.0143783	0.263818	0.320182
0.1	-0.1	0.3	0.3	0.5	3000	0.423	0.0156228	0.392379	0.453621	0.423	0.0156228	0.392379	0.453621	0.413	0.0155702	0.382482	0.443518
0.1	-0.1	0.3	0.3	0.5	4000	0.51	0.0158082	0.479016	0.540984	0.508	0.0158094	0.477014	0.538986	0.509	0.0158088	0.478015	0.539985
0.1	-0.1	0.3	0.3	0.5	5000	0.571	0.0156512	0.540324	0.601676	0.571	0.0156512	0.540324	0.601676	0.582	0.0155973	0.551429	0.612571
0.1	-0.1	0.3	0.3	0.5	6000	0.687	0.0146639	0.658259	0.715741	0.686	0.0146766	0.657234	0.714766	0.701	0.0144775	0.672624	0.729376
0.1	-0.1	0.3	0.3	0.5	7000	0.732	0.0140063	0.704548	0.759452	0.732	0.0140063	0.704548	0.759452	0.747	0.0137474	0.720055	0.773945
0.1	-0.1	0.3	0.3	0.5	8000	0.783	0.013035	0.757451	0.808549	0.783	0.013035	0.757451	0.808549	0.798	0.0126963	0.773115	0.822885
0.1	-0.1	0.3	0.3	0.5	9000	0.825	0.0120156	0.801449	0.848551	0.824	0.0120426	0.800397	0.847603	0.847	0.0113838	0.824688	0.869312
0.1	-0.1	0.3	0.3	0.5	10000	0.868	0.010704	0.84702	0.88898	0.867	0.0107383	0.845953	0.888047	0.877	0.0103861	0.856643	0.897357
0.1	-0.1	0.3	0.5	0.1	1000	0.159	0.0115637	0.136335	0.181665	0.16	0.0115931	0.137278	0.182722	0.188	0.0123554	0.163783	0.212217
0.1	-0.1	0.3	0.5	0.1	2000	0.271	0.0140556	0.243451	0.298549	0.271	0.0140556	0.243451	0.298549	0.35	0.0150831	0.320437	0.379563
0.1	-0.1	0.3	0.5	0.1	3000	0.37	0.0152676	0.340075	0.399925	0.373	0.0152928	0.343026	0.402974	0.476	0.0157932	0.445045	0.506955
0.1	-0.1	0.3	0.5	0.1	4000	0.472	0.0157866	0.441058	0.502942	0.472	0.0157866	0.441058	0.502942	0.599	0.0154984	0.568623	0.629377
0.1	-0.1	0.3	0.5	0.1	5000	0.569	0.0156601	0.538306	0.599694	0.57	0.0156557	0.539315	0.600685	0.671	0.014858	0.641878	0.700122
0.1	-0.1	0.3	0.5	0.1	6000	0.605	0.0154588	0.574701	0.635299	0.606	0.015452	0.575714	0.636286	0.742	0.013836	0.714881	0.769119
0.1	-0.1	0.3	0.5	0.1	7000	0.679	0.0147634	0.650064	0.707936	0.679	0.0147634	0.650064	0.707936	0.797	0.0127197	0.772069	0.821931
0.1	-0.1	0.3	0.5	0.1	8000	0.778	0.0131421	0.752241	0.803759	0.778	0.0131421	0.752241	0.803759	0.874	0.010494	0.853432	0.894568
0.1	-0.1	0.3	0.5	0.1	9000	0.807	0.01248	0.782539	0.831461	0.807	0.01248	0.782539	0.831461	0.903	0.00935901	0.884656	0.921344
0.1	-0.1	0.3	0.5	0.1	10000	0.83	0.0118786	0.806718	0.853282	0.83	0.0118786	0.806718	0.853282	0.933	0.00790639	0.917503	0.948497
0.1	-0.1	0.3	0.5	0.3	1000	0.194	0.0125046	0.169491	0.218509	0.195	0.012529	0.170443	0.219557	0.201	0.0126728	0.176161	0.225839
0.1	-0.1	0.3	0.5	0.3	2000	0.283	0.0142447	0.25508	0.31092	0.283	0.0142447	0.25508	0.31092	0.34	0.01498	0.310639	0.369361
0.1	-0.1	0.3	0.5	0.3	3000	0.388	0.0154096	0.357797	0.418203	0.388	0.0154096	0.357797	0.418203	0.465	0.0157726	0.434086	0.495914
0.1	-0.1	0.3	0.5	0.3	4000	0.498	0.0158113	0.46701	0.52899	0.498	0.0158113	0.46701	0.52899	0.573	0.015642	0.542342	0.603658
0.1	-0.1	0.3	0.5	0.3	5000	0.574	0.0156373	0.543351	0.604649	0.574	0.0156373	0.543351	0.604649	0.678	0.0147755	0.64904	0.70696
0.1	-0.1	0.3	0.5	0.3	6000	0.629	0.0152761	0.599059	0.658941	0.629	0.0152761	0.599059	0.658941	0.761	0.0134863	0.734567	0.787433
0.1	-0.1	0.3	0.5	0.3	7000	0.735	0.0139562	0.707646	0.762354	0.734	0.013973	0.706613	0.761387	0.828	0.0119338	0.80461	0.85139
0.1	-0.1	0.3	0.5	0.3	8000	0.754	0.0136193	0.727306	0.780694	0.754	0.0136193	0.727306	0.780694	0.846	0.0114142	0.823628	0.868372
0.1	-0.1	0.3	0.5	0.3	9000	0.814	0.0123046	0.789883	0.838117	0.814	0.0123046	0.789883	0.838117	0.897	0.00961202	0.87816	0.91584
0.1	-0.1	0.3	0.5	0.3	10000	0.841	0.0115637	0.818335	0.863665	0.841	0.0115637	0.818335	0.863665	0.911	0.00900439	0.893351	0.928649
0.1	-0.1	0.3	0.5	0.5	1000	0.204	0.012743	0.179024	0.228976	0.204	0.012743	0.179024	0.228976	0.184	0.0122533	0.159983	0.208017
0.1	-0.1	0.3	0.5	0.5	2000	0.288	0.0143198	0.259933	0.316067	0.287	0.0143049	0.258962	0.315038	0.329	0.014858	0.299878	0.358122
0.1	-0.1	0.3	0.5	0.5	3000	0.403	0.015511	0.372598	0.433402	0.402	0.0155047	0.371611	0.432389	0.464	0.0157704	0.43309	0.49491
0.1	-0.1	0.3	0.5	0.5	4000	0.491	0.0158088	0.460015	0.521985	0.491	0.0158088	0.460015	0.521985	0.562	0.0156894	0.531249	0.592751
0.1	-0.1	0.3	0.5	0.5	5000	0.578	0.0156178	0.547389	0.608611	0.578	0.0156178	0.547389	0.608611	0.671	0.014858	0.641878	0.700122
0.1	-0.1	0.3	0.5	0.5	6000	0.659	0.0149906	0.629618	0.688382	0.659	0.0149906	0.629618	0.688382	0.753	0.0136379	0.72627	0.77973
0.1	-0.1	0.3	0.5	0.5	7000	0.721	0.0141831	0.693201	0.748799	0.721	0.0141831	0.693201	0.748799	0.819	0.0121753	0.795136	0.842864
0.1	-0.1	0.3	0.5	0.5	8000	0.774	0.0132259	0.748077	0.799923	0.773	0.0132465	0.747037	0.798963	0.875	0.0104583	0.854502	0.895498
0.1	-0.1	0.3	0.5	0.5	9000	0.824	0.0120426	0.800397	0.847603	0.823	0.0120694	0.799344	0.846656	0.902	0.00940191	0.883572	0.920428
0.1	-0.1	0.3	0.5	0.5	10000	0.85	0.0112916	0.827868	0.872132	0.85	0.0112916	0.827868	0.872132	0.93	0.00806846	0.914186	0.945814
0.1	0.1	0.1	0.1	0.1	1000	0.023	0.00474036	0.0137089	0.0322911	0.024	0.00483983	0.0145139	0.0334861	0.056	0.00727076	0.0417493	0.0702507
0.1	0.1	0.1	0.1	0.1	2000	0.056	0.00727076	0.0417493	0.0702507	0.057	0.00733151	0.0426302	0.0713698	0.07	0.00806846	0.0541858	0.0858142
0.1	0.1	0.1	0.1	0.1	3000	0.072	0.00817411	0.0559788	0.0880212	0.074	0.00827792	0.0577753	0.0902247	0.089	0.00900439	0.0713514	0.106649
0.1	0.1	0.1	0.1	0.1	4000	0.086	0.00886589	0.0686229	0.103377	0.088	0.00895857	0.0704412	0.105559	0.093	0.00918428	0.0749988	0.111001
0.1	0.1	0.1	0.1	0.1	5000	0.111	0.00993373	0.0915299	0.13047	0.111	0.00993373	0.0915299	0.13047	0.12	0.0102762	0.0998587	0.140141
0.1	0.1	0.1	0.1	0.1	6000	0.136	0.0108399	0.114754	0.157246	0.137	0.0108734	0.115688	0.158312	0.136	0.0108399	0.114754	0.157246
0.1	0.1	0.1	0.1	0.1	7000	0.141	0.0110054	0.119429	0.162571	0.141	0.0110054	0.119429	0.162571	0.142	0.0110379	0.120366	0.163634
0.1	0.1	0.1	0.1	0.1	8000	0.156	0.0114745	0.13351	0.17849	0.156	0.0114745	0.13351	0.17849	0.161	0.0116223	0.13822	0.18378
0.1	0.1	0.1	0.1	0.1	9000	0.164	0.0117091	0.14105	0.18695	0.164	0.0117091	0.14105	0.18695	0.166	0.0117662	0.142938	0.189062
0.1	0.1	0.1	0.1	0.1	10000	0.158	0.0115341	0.135393	0.180607	0.158	0.0115341	0.135393	0.180607	0.157	0.0115044	0.134451	0.179549
0.1	0.1	0.1	0.1	0.3	1000	0.043	0.0064149	0.0304268	0.0555732	0.044	0.00648568	0.0312881	0.0567119	0.057	0.00733151	0.0426302	0.0713698
0.1	0.1	0.1	0.1	0.3	2000	0.083	0.00872416	0.0659006	0.100099	0.084	0.00877177	0.0668073	0.101193	0.079	0.00852989	0.0622814	0.0957186
0.1	0.1	0.1	0.1	0.3	3000	0.086	0.00886589	0.0686229	0.103377	0.087	0.00891241	0.0695317	0.104468	0.075	0.00832917	0.0586748	0.0913252
0.1	0.1	0.1	0.1	0.3	4000	0.105	0.00969407	0.0859996	0.124	0.105	0.00969407	0.0859996	0.124	0.092	0.0091398	0.074086	0.109914
0.1	0.1	0.1	0.1	0.3	5000	0.134	0.0107724	0.112886	0.155114	0.134	0.0107724	0.112886	0.155114	0.117	0.0101642	0.0970782	0.136922
0.1	0.1	0.1	0.1	0.3	6000	0.108	0.00981509	0.0887624	0.127238	0.108	0.00981509	0.0887624	0.127238	0.096	0.00931579	0.077741	0.114259
0.1	0.1	0.1	0.1	0.3	7000	0.149	0.0112605	0.126929	0.171071	0.149	0.0112605	0.126929	0.171071	0.126	0.010494	0.105432	0.146568
0.1	0.1	0.1	0.1	0.3	8000	0.169	0.0118507	0.145773	0.192227	0.169	0.0118507	0.145773	0.192227	0.16	0.0115931	0.137278	0.182722
0.1	0.1	0.1	0.1	0.3	9000	0.177	0.0120694	0.153344	0.200656	0.177	0.0120694	0.153344	0.200656	0.16	0.0115931	0.137278	0.182722
0.1	0.1	0.1	0.1	0.3	10000	0.203	0.0127197	0.178069	0.227931	0.203	0.0127197	0.178069	0.227931	0.186	0.0123046	0.161883	0.210117
0.1	0.1	0.1	0.1	0.5	1000	0.073	0.00822624	0.0568766	0.0891234	0.073	0.00822624	0.0568766	0.0891234	0.059	0.00745111	0.0443958	0.0736042
0.1	0.1	0.1	0.1	0.5	2000	0.089	0.00900439	0.0713514	0.106649	0.089	0.00900439	0.0713514	0.106649	0.066	0.00785137	0.0506113	0.0813887
0.1	0.1	0.1	0.1	0.5	3000	0.114	0.0100501	0.0943019	0.133698	0.115	0.0100884	0.0952268	0.134773	0.085	0.00881901	0.0677147	0.102285
0.1	0.1	0.1	0.1	0.5	4000	0.137	0.0108734	0.115688	0.158312	0.137	0.0108734	0.115688	0.158312	0.092	0.0091398	0.074086	0.109914
0.1	0.1	0.1	0.1	0.5	5000	0.173	0.0119612	0.149556	0.196444	0.173	0.0119612	0.149556	0.196444	0.134	0.0107724	0.112886	0.155114
0.1	0.1	0.1	0.1	0.5	6000	0.144	0.0111024	0.122239	0.165761	0.145	0.0111344	0.123177	0.166823	0.115	0.0100884	0.0952268	0.134773
0.1	0.1	0.1	0.1	0.5	7000	0.162	0.0116514	0.139163	0.184837	0.162	0.0116514	0.139163	0.184837	0.125	0.0104583	0.104502	0.145498
0.1	0.1	0.1	0.1	0.5	8000	0.166	0.0117662	0.142938	0.189062	0.166	0.0117662	0.142938	0.189062	0.134	0.0107724	0.112886	0.155114
0.1	0.1	0.1	0.1	0.5	9000	0.195	0.012529	0.170443	0.219557	0.195	0.012529	0.170443	0.219557	0.159	0.0115637	0.136335	0.181665
0.1	0.1	0.1	0.1	0.5	10000	0.21	0.0128802	0.184755	0.235245	0.21	0.0128802	0.184755	0.235245	0.171	0.0119063	0.147664	0.194336
0.1	0.1	0.1	0.3	0.1	1000	0.022	0.00463853	0.0129085	0.0310915	0.022	0.00463853	0.0129085	0.0310915	0.064	0.00773977	0.0488301	0.0791699
0.1	0.1	0.1	0.3	0.1	2000	0.048	0.00675988	0.0347506	0.0612494	0.048	0.00675988	0.0347506	0.0612494	0.073	0.00822624	0.0568766	0.0891234
0.1	0.1	0.1	0.3	0.1	3000	0.064	0.00773977	0.0488301	0.0791699	0.065	0.00779583	0.0497202	0.0802798	0.076	0.00837998	0.0595752	0.0924248
0.1	0.1	0.1	0.3	0.1	4000	0.1	0.00948683	0.0814058	0.118594	0.1	0.00948683	0.0814058	0.118594	0.102	0.00957058	0.0832417	0.120758
0.1	0.1	0.1	0.3	0.1	5000	0.1	0.00948683	0.0814058	0.118594	0.1	0.00948683	0.0814058	0.118594	0.115	0.0100884	0.0952268	0.134773
0.1	0.1	0.1	0.3	0.1	6000	0.113	0.0100115	0.0933774	0.132623	0.113	0.0100115	0.0933774	0.132623	0.123	0.0103861	0.102643	0.143357
0.1	0.1	0.1	0.3	0.1	7000	0.127	0.0105295	0.106362	0.147638	0.128	0.0105648	0.107293	0.148707	0.146	0.0111662	0.124114	0.167886
0.1	0.1	0.1	0.3	0.1	8000	0.131	0.0106695	0.110088	0.151912	0.131	0.0106695	0.110088	0.151912	0.144	0.0111024	0.122239	0.165761
0.1	0.1	0.1	0.3	0.1	9000	0.14	0.0109727	0.118494	0.161506	0.141	0.0110054	0.119429	0.162571	0.156	0.0114745	0.13351	0.17849
0.1	0.1	0.1	0.3	0.1	10000	0.153	0.0113838	0.130688	0.175312	0.153	0.0113838	0.130688	0.175312	0.17	0.0118786	0.146718	0.193282
0.1	0.1	0.1	0.3	0.3	1000	0.04	0.00619677	0.0278543	0.0521457	0.04	0.00619677	0.0278543	0.0521457	0.056	0.00727076	0.0417493	0.0702507
0.1	0.1	0.1	0.3	0.3	2000	0.064	0.00773977	0.0488301	0.0791699	0.065	0.00779583	0.0497202	0.0802798	0.066	0.00785137	0.0506113	0.0813887
0.1	0.1	0.1	0.3	0.3	3000	0.084	0.00877177	0.0668073	0.101193	0.084	0.00877177	0.0668073	0.101193	0.082	0.00867617	0.0649947	0.0990053
0.1	0.1	0.1	0.3	0.3	4000	0.093	0.00918428	0.0749988	0.111001	0.094	0.00922843	0.0759123	0.112088	0.088	0.00895857	0.0704412	0.105559
0.1	0.1	0.1	0.3	0.3	5000	0.123	0.0103861	0.102643	0.143357	0.124	0.0104223	0.103572	0.144428	0.128	0.0105648	0.107293	0.148707
0.1	0.1	0.1	0.3	0.3	6000	0.148	0.0112292	0.125991	0.170009	0.148	0.0112292	0.125991	0.170009	0.143	0.0110703	0.121302	0.164698
0.1	0.1	0.1	0.3	0.3	7000	0.173	0.0119612	0.149556	0.196444	0.173	0.0119612	0.149556	0.196444	0.148	0.0112292	0.125991	0.170009
0.1	0.1	0.1	0.3	0.3	8000	0.15	0.0112916	0.127868	0.172132	0.15	0.0112916	0.127868	0.172132	0.143	0.0110703	0.121302	0.164698
0.1	0.1	0.1	0.3	0.3	9000	0.174	0.0119885	0.150503	0.197497	0.174	0.0119885	0.150503	0.197497	0.168	0.0118227	0.144828	0.191172
0.1	0.1	0.1	0.3	0.3	10000	0.175	0.0120156	0.151449	0.198551	0.175	0.0120156	0.151449	0.198551	0.178	0.0120961	0.154292	0.201708
0.1	0.1	0.1	0.3	0.5	1000	0.083	0.00872416	0.0659006	0.100099	0.084	0.00877177	0.0668073	0.101193	0.059	0.00745111	0.0443958	0.0736042
0.1	0.1	0.1	0.3	0.5	2000	0.098	0.00940191	0.0795722	0.116428	0.099	0.00944452	0.0804887	0.117511	0.073	0.00822624	0.0568766	0.0891234
0.1	0.1	0.1	0.3	0.5	3000	0.113	0.0100115	0.0933774	0.132623	0.113	0.0100115	0.0933774	0.132623	0.08	0.00857904	0.0631851	0.0968149
0.1	0.1	0.1	0.3	0.5	4000	0.147	0.0111978	0.125052	0.168948	0.147	0.0111978	0.125052	0.168948	0.11	0.00989444	0.0906069	0.129393
0.1	0.1	0.1	0.3	0.5	5000	0.151	0.0113225	0.128808	0.173192	0.151	0.0113225	0.128808	0.173192	0.122	0.0103497	0.101715	0.142285
0.1	0.1	0.1	0.3	0.5	6000	0.16	0.0115931	0.137278	0.182722	0.16	0.0115931	0.137278	0.182722	0.141	0.0110054	0.119429	0.162571
0.1	0.1	0.1	0.3	0.5	7000	0.176	0.0120426	0.152397	0.199603	0.176	0.0120426	0.152397	0.199603	0.133	0.0107383	0.111953	0.154047
0.1	0.1	0.1	0.3	0.5	8000	0.201	0.0126728	0.176161	0.225839	0.201	0.0126728	0.176161	0.225839	0.175	0.0120156	0.151449	0.198551
0.1	0.1	0.1	0.3	0.5	9000	0.191	0.0124306	0.166636	0.215364	0.191	0.0124306	0.166636	0.215364	0.173	0.0119612	0.149556	0.196444
0.1	0.1	0.1	0.3	0.5	10000	0.182	0.0122015	0.158085	0.205915	0.182	0.0122015	0.158085	0.205915	0.164	0.0117091	0.14105	0.18695
0.1	0.1	0.1	0.5	0.1	1000	0.027	0.00512552	0.016954	0.037046	0.027	0.00512552	0.016954	0.037046	0.074	0.00827792	0.0577753	0.0902247
0.1	0.1	0.1	0.5	0.1	2000	0.054	0.00714731	0.0399913	0.0680087	0.055	0.00720937	0.0408696	0.0691304	0.081	0.0086278	0.0640895	0.0979105
0.1	0.1	0.1	0.5	0.1	3000	0.032	0.00556561	0.0210914	0.0429086	0.032	0.00556561	0.0210914	0.0429086	0.066	0.00785137	0.0506113	0.0813887
0.1	0.1	0.1	0.5	0.1	4000	0.079	0.00852989	0.0622814	0.0957186	0.079	0.00852989	0.0622814	0.0957186	0.122	0.0103497	0.101715	0.142285
0.1	0.1	0.1	0.5	0.1	5000	0.115	0.0100884	0.0952268	0.134773	0.116	0.0101264	0.0961523	0.135848	0.126	0.010494	0.105432	0.146568
0.1	0.1	0.1	0.5	0.1	6000	0.11	0.00989444	0.0906069	0.129393	0.11	0.00989444	0.0906069	0.129393	0.139	0.0109398	0.117558	0.160442
0.1	0.1	0.1	0.5	0.1	7000	0.132	0.010704	0.11102	0.15298	0.132	0.010704	0.11102	0.15298	0.177	0.0120694	0.153344	0.200656
0.1	0.1	0.1	0.5	0.1	8000	0.145	0.0111344	0.123177	0.166823	0.145	0.0111344	0.123177	0.166823	0.184	0.0122533	0.159983	0.208017
0.1	0.1	0.1	0.5	0.1	9000	0.149	0.0112605	0.126929	0.171071	0.149	0.0112605	0.126929	0.171071	0.199	0.0126253	0.174254	0.223746
0.1	0.1	0.1	0.5	0.1	10000	0.18	0.0121491	0.156188	0.203812	0.181	0.0121753	0.157136	0.204864	0.219	0.0130782	0.193367	0.244633
0.1	0.1	0.1	0.5	0.3	1000	0.061	0.00756829	0.0461662	0.0758338	0.063	0.00768316	0.047941	0.078059	0.087	0.00891241	0.0695317	0.104468
0.1	0.1	0.1	0.5	0.3	2000	0.077	0.00843036	0.0604765	0.0935235	0.077	0.00843036	0.0604765	0.0935235	0.081	0.0086278	0.0640895	0.0979105
0.1	0.1	0.1	0.5	0.3	3000	0.104	0.00965319	0.0850798	0.12292	0.104	0.00965319	0.0850798	0.12292	0.096	0.00931579	0.077741	0.114259
0.1	0.1	0.1	0.5	0.3	4000	0.096	0.00931579	0.077741	0.114259	0.097	0.00935901	0.0786563	0.115344	0.115	0.0100884	0.0952268	0.134773
0.1	0.1	0.1	0.5	0.3	5000	0.126	0.010494	0.105432	0.146568	0.126	0.010494	0.105432	0.146568	0.135	0.0108062	0.11382	0.15618
0.1	0.1	0.1	0.5	0.3	6000	0.129	0.0106	0.108224	0.149776	0.129	0.0106	0.108224	0.149776	0.149	0.0112605	0.126929	0.171071
0.1	0.1	0.1	0.5	0.3	7000	0.137	0.0108734	0.115688	0.158312	0.137	0.0108734	0.115688	0.158312	0.167	0.0117945	0.143883	0.190117
0.1	0.1	0.1	0.5	0.3	8000	0.16	0.0115931	0.137278	0.182722	0.16	0.0115931	0.137278	0.182722	0.175	0.0120156	0.151449	0.198551
0.1	0.1	0.1	0.5	0.3	9000	0.174	0.0119885	0.150503	0.197497	0.174	0.0119885	0.150503	0.197497	0.197	0.0125774	0.172348	0.221652
0.1	0.1	0.1	0.5	0.3	10000	0.179	0.0121227	0.15524	0.20276	0.179	0.0121227	0.15524	0.20276	0.199	0.0126253	0.174254	0.223746
0.1	0.1	0.1	0.5	0.5	1000	0.07	0.00806846	0.0541858	0.0858142	0.071	0.00812151	0.0550818	0.0869182	0.064	0.00773977	0.0488301	0.0791699
0.1	0.1	0.1	0.5	0.5	2000	0.092	0.0091398	0.074086	0.109914	0.093	0.00918428	0.0749988	0.111001	0.071	0.00812151	0.0550818	0.0869182
0.1	0.1	0.1	0.5	0.5	3000	0.097	0.00935901	0.0786563	0.115344	0.097	0.00935901	0.0786563	0.115344	0.094	0.00922843	0.0759123	0.112088
0.1	0.1	0.1	0.5	0.5	4000	0.127	0.0105295	0.106362	0.147638	0.127	0.0105295	0.106362	0.147638	0.112	0.00997276	0.0924534	0.131547
0.1	0.1	0.1	0.5	0.5	5000	0.135	0.0108062	0.11382	0.15618	0.135	0.0108062	0.11382	0.15618	0.122	0.0103497	0.101715	0.142285
0.1	0.1	0.1	0.5	0.5	6000	0.148	0.0112292	0.125991	0.170009	0.148	0.0112292	0.125991	0.170009	0.125	0.0104583	0.104502	0.145498
0.1	0.1	0.1	0.5	0.5	7000	0.177	0.0120694	0.153344	0.200656	0.177	0.0120694	0.153344	0.200656	0.172	0.0119338	0.14861	0.19539
0.1	0.1	0.1	0.5	0.5	8000	0.204	0.012743	0.179024	0.228976	0.204	0.012743	0.179024	0.228976	0.182	0.0122015	0.158085	0.205915
0.1	0.1	0.1	0.5	0.5	9000	0.205	0.0127662	0.179978	0.230022	0.205	0.0127662	0.179978	0.230022	0.219	0.0130782	0.193367	0.244633
0.1	0.1	0.1	0.5	0.5	10000	0.226	0.0132259	0.200077	0.251923	0.226	0.0132259	0.200077	0.251923	0.214	0.0129693	0.18858	0.23942
0.1	0.1	0.3	0.1	0.1	1000	0.166	0.0117662	0.142938	0.189062	0.166	0.0117662	0.142938	0.189062	0.158	0.0115341	0.135393	0.180607
0.1	0.1	0.3	0.1	0.1	2000	0.275	0.01412	0.247325	0.302675	0.276	0.0141359	0.248294	0.303706	0.273	0.014088	0.245388	0.300612
0.1	0.1	0.3	0.1	0.1	3000	0.4	0.0154919	0.369636	0.430364	0.401	0.0154984	0.370623	0.431377	0.401	0.0154984	0.370623	0.431377
0.1	0.1	0.3	0.1	0.1	4000	0.473	0.0157883	0.442055	0.503945	0.473	0.0157883	0.442055	0.503945	0.478	0.0157961	0.44704	0.50896
0.1	0.1	0.3	0.1	0.1	5000	0.605	0.0154588	0.574701	0.635299	0.606	0.015452	0.575714	0.636286	0.601	0.0154854	0.570649	0.631351
0.1	0.1	0.3	0.1	0.1	6000	0.676	0.0147995	0.646993	0.705007	0.677	0.0147875	0.648016	0.705984	0.682	0.0147267	0.653136	0.710864
0.1	0.1	0.3	0.1	0.1	7000	0.717	0.0142447	0.68908	0.74492	0.717	0.0142447	0.68908	0.74492	0.723	0.0141517	0.695263	0.750737
0.1	0.1	0.3	0.1	0.1	8000	0.749	0.0137113	0.722126	0.775874	0.749	0.0137113	0.722126	0.775874	0.756	0.0135818	0.72938	0.78262
0.1	0.1	0.3	0.1	0.1	9000	0.822	0.0120961	0.798292	0.845708	0.822	0.0120961	0.798292	0.845708	0.823	0.0120694	0.799344	0.846656
0.1	0.1	0.3	0.1	0.1	10000	0.857	0.0110703	0.835302	0.878698	0.857	0.0110703	0.835302	0.878698	0.858	0.0110379	0.836366	0.879634
0.1	0.1	0.3	0.1	0.3	1000	0.189	0.0123806	0.164734	0.213266	0.19	0.0124056	0.165685	0.214315	0.169	0.0118507	0.145773	0.192227
0.1	0.1	0.3	0.1	0.3	2000	0.315	0.0146893	0.286209	0.343791	0.315	0.0146893	0.286209	0.343791	0.285	0.014275	0.257021	0.312979
0.1	0.1	0.3	0.1	0.3	3000	0.408	0.0155414	0.377539	0.438461	0.408	0.0155414	0.377539	0.438461	0.398	0.0154789	0.367661	0.428339
0.1	0.1	0.3	0.1	0.3	4000	0.504	0.0158109	0.473011	0.534989	0.504	0.0158109	0.473011	0.534989	0.484	0.0158033	0.453026	0.514974
0.1	0.1	0.3	0.1	0.3	5000	0.59	0.0155531	0.559516	0.620484	0.59	0.0155531	0.559516	0.620484	0.572	0.0156466	0.541333	0.602667
0.1	0.1	0.3	0.1	0.3	6000	0.664	0.0149367	0.634724	0.693276	0.664	0.0149367	0.634724	0.693276	0.65	0.0150831	0.620437	0.679563
0.1	0.1	0.3	0.1	0.3	7000	0.722	0.0141674	0.694232	0.749768	0.722	0.0141674	0.694232	0.749768	0.71	0.0143492	0.681876	0.738124
0.1	0.1	0.3	0.1	0.3	8000	0.776	0.0131842	0.750159	0.801841	0.776	0.0131842	0.750159	0.801841	0.777	0.0131632	0.7512	0.8028
0.1	0.1	0.3	0.1	0.3	9000	0.831	0.0118507	0.807773	0.854227	0.83	0.0118786	0.806718	0.853282	0.835	0.0117378	0.811994	0.858006
0.1	0.1	0.3	0.1	0.3	10000	0.857	0.0110703	0.835302	0.878698	0.857	0.0110703	0.835302	0.878698	0.858	0.0110379	0.836366	0.879634
0.1	0.1	0.3	0.1	0.5	1000	0.187	0.0123301	0.162833	0.211167	0.187	0.0123301	0.162833	0.211167	0.156	0.0114745	0.13351	0.17849
0.1	0.1	0.3	0.1	0.5	2000	0.31	0.0146253	0.281334	0.338666	0.308	0.0145992	0.279386	0.336614	0.273	0.014088	0.245388	0.300612
0.1	0.1	0.3	0.1	0.5	3000	0.405	0.0155234	0.374574	0.435426	0.404	0.0155172	0.373586	0.434414	0.367	0.0152418	0.337126	0.396874
0.1	0.1	0.3	0.1	0.5	4000	0.543	0.0157528	0.512124	0.573876	0.54	0.0157607	0.509109	0.570891	0.505	0.0158106	0.474011	0.535989
0.1	0.1	0.3	0.1	0.5	5000	0.589	0.0155589	0.558505	0.619495	0.588	0.0155646	0.557493	0.618507	0.579	0.0156128	0.548399	0.609601
0.1	0.1	0.3	0.1	0.5	6000	0.683	0.0147143	0.65416	0.71184	0.682	0.0147267	0.653136	0.710864	0.662	0.0149585	0.632681	0.691319
0.1	0.1	0.3	0.1	0.5	7000	0.733	0.0139897	0.70558	0.76042	0.732	0.0140063	0.704548	0.759452	0.715	0.014275	0.687021	0.742979
0.1	0.1	0.3	0.1	0.5	8000	0.797	0.0127197	0.772069	0.821931	0.796	0.012743	0.771024	0.820976	0.784	0.0130132	0.758494	0.809506
0.1	0.1	0.3	0.1	0.5	9000	0.832	0.0118227	0.808828	0.855172	0.831	0.0118507	0.807773	0.854227	0.819	0.0121753	0.795136	0.842864
0.1	0.1	0.3	0.1	0.5	10000	0.876	0.0104223	0.855572	0.896428	0.876	0.0104223	0.855572	0.896428	0.864	0.0108399	0.842754	0.885246
0.1	0.1	0.3	0.3	0.1	1000	0.146	0.0111662	0.124114	0.167886	0.147	0.0111978	0.125052	0.168948	0.158	0.0115341	0.135393	0.180607
0.1	0.1	0.3	0.3	0.1	2000	0.272	0.0140718	0.244419	0.299581	0.274	0.014104	0.246356	0.301644	0.285	0.014275	0.257021	0.312979
0.1	0.1	0.3	0.3	0.1	3000	0.379	0.0153414	0.348931	0.409069	0.38	0.0153493	0.349915	0.410085	0.412	0.0155646	0.381493	0.442507
0.1	0.1	0.3	0.3	0.1	4000	0.478	0.0157961	0.44704	0.50896	0.479	0.0157974	0.448037	0.509963	0.511	0.0158076	0.480017	0.541983
0.1	0.1	0.3	0.3	0.1	5000	0.546	0.0157443	0.515141	0.576859	0.549	0.0157353	0.518159	0.579841	0.582	0.0155973	0.551429	0.612571
0.1	0.1	0.3	0.3	0.1	6000	0.636	0.0152153	0.606178	0.665822	0.637	0.0152063	0.607196	0.666804	0.687	0.0146639	0.658259	0.715741
0.1	0.1	0.3	0.3	0.1	7000	0.711	0.0143345	0.682904	0.739096	0.711	0.0143345	0.682904	0.739096	0.762	0.0134668	0.735605	0.788395
0.1	0.1	0.3	0.3	0.1	8000	0.772	0.0132671	0.745996	0.798004	0.772	0.0132671	0.745996	0.798004	0.816	0.0122533	0.791983	0.840017
0.1	0.1	0.3	0.3	0.1	9000	0.815	0.012279	0.790933	0.839067	0.815	0.012279	0.790933	0.839067	0.85	0.0112916	0.827868	0.872132
0.1	0.1	0.3	0.3	0.1	10000	0.884	0.0101264	0.864152	0.903848	0.884	0.0101264	0.864152	0.903848	0.914	0.00886589	0.896623	0.931377
0.1	0.1	0.3	0.3	0.3	1000	0.185	0.012279	0.160933	0.209067	0.186	0.0123046	0.161883	0.210117	0.164	0.0117091	0.14105	0.18695
0.1	0.1	0.3	0.3	0.3	2000	0.318	0.0147267	0.289136	0.346864	0.318	0.0147267	0.289136	0.346864	0.306	0.0145727	0.277437	0.334563
0.1	0.1	0.3	0.3	0.3	3000	0.423	0.0156228	0.392379	0.453621	0.423	0.0156228	0.392379	0.453621	0.442	0.0157046	0.411219	0.472781
0.1	0.1	0.3	0.3	0.3	4000	0.499	0.0158114	0.46801	0.52999	0.499	0.0158114	0.46801	0.52999	0.531	0.015781	0.500069	0.561931
0.1	0.1	0.3	0.3	0.3	5000	0.591	0.0155473	0.560527	0.621473	0.591	0.0155473	0.560527	0.621473	0.609	0.0154311	0.578755	0.639245
0.1	0.1	0.3	0.3	0.3	6000	0.656	0.0150221	0.626557	0.685443	0.656	0.0150221	0.626557	0.685443	0.7	0.0144914	0.671597	0.728403
0.1	0.1	0.3	0.3	0.3	7000	0.751	0.0136748	0.724197	0.777803	0.751	0.0136748	0.724197	0.777803	0.769	0.0133281	0.742877	0.795123
0.1	0.1	0.3	0.3	0.3	8000	0.794	0.0127892	0.768933	0.819067	0.794	0.0127892	0.768933	0.819067	0.817	0.0122275	0.793034	0.840966
0.1	0.1	0.3	0.3	0.3	9000	0.843	0.0115044	0.820451	0.865549	0.843	0.0115044	0.820451	0.865549	0.87	0.0106348	0.849156	0.890844
0.1	0.1	0.3	0.3	0.3	10000	0.873	0.0105295	0.852362	0.893638	0.873	0.0105295	0.852362	0.893638	0.901	0.00944452	0.882489	0.919511
0.1	0.1	0.3	0.3	0.5	1000	0.202	0.0126963	0.177115	0.226885	0.202	0.0126963	0.177115	0.226885	0.18	0.0121491	0.156188	0.203812
0.1	0.1	0.3	0.3	0.5	2000	0.332	0.0148921	0.302811	0.361189	0.332	0.0148921	0.302811	0.361189	0.318	0.0147267	0.289136	0.346864
0.1	0.1	0.3	0.3	0.5	3000	0.432	0.0156645	0.401298	0.462702	0.431	0.0156601	0.400306	0.461694	0.42	0.0156077	0.389409	0.450591
0.1	0.1	0.3	0.3	0.5	4000	0.519	0.0158	0.488032	0.549968	0.519	0.0158	0.488032	0.549968	0.504	0.0158109	0.473011	0.534989
0.1	0.1	0.3	0.3	0.5	5000	0.635	0.0152242	0.605161	0.664839	0.634	0.015233	0.604143	0.663857	0.639	0.0151881	0.609231	0.668769
0.1	0.1	0.3	0.3	0.5	6000	0.688	0.0146511	0.659284	0.716716	0.687	0.0146639	0.658259	0.715741	0.703	0.0144496	0.674679	0.731321
0.1	0.1	0.3	0.3	0.5	7000	0.753	0.0136379	0.72627	0.77973	0.752	0.0136564	0.725234	0.778766	0.768	0.0133483	0.741837	0.794163
0.1	0.1	0.3	0.3	0.5	8000	0.781	0.0130782	0.755367	0.806633	0.781	0.0130782	0.755367	0.806633	0.781	0.0130782	0.755367	0.806633
0.1	0.1	0.3	0.3	0.5	9000	0.817	0.0122275	0.793034	0.840966	0.817	0.0122275	0.793034	0.840966	0.831	0.0118507	0.807773	0.854227
0.1	0.1	0.3	0.3	0.5	10000	0.863	0.0108734	0.841688	0.884312	0.862	0.0109067	0.840623	0.883377	0.896	0.00965319	0.87708	0.91492
0.1	0.1	0.3	0.5	0.1	1000	0.157	0.0115044	0.134451	0.179549	0.159	0.0115637	0.136335	0.181665	0.196	0.0125532	0.171396	0.220604
0.1	0.1	0.3	0.5	0.1	2000	0.269	0.0140228	0.241515	0.296485	0.271	0.0140556	0.243451	0.298549	0.341	0.0149906	0.311618	0.370382
0.1	0.1	0.3	0.5	0.1	3000	0.386	0.0153949	0.355826	0.416174	0.386	0.0153949	0.355826	0.416174	0.507	0.0158098	0.476013	0.537987
0.1	0.1	0.3	0.5	0.1	4000	0.493	0.0158098	0.462013	0.523987	0.494	0.0158102	0.463012	0.524988	0.629	0.0152761	0.599059	0.658941
0.1	0.1	0.3	0.5	0.1	5000	0.583	0.015592	0.55244	0.61356	0.583	0.015592	0.55244	0.61356	0.684	0.0147018	0.655184	0.712816
0.1	0.1	0.3	0.5	0.1	6000	0.646	0.0151223	0.61636	0.67564	0.646	0.0151223	0.61636	0.67564	0.763	0.0134473	0.736643	0.789357
0.1	0.1	0.3	0.5	0.1	7000	0.705	0.0144213	0.676734	0.733266	0.705	0.0144213	0.676734	0.733266	0.839	0.0116223	0.81622	0.86178
0.1	0.1	0.3	0.5	0.1	8000	0.769	0.0133281	0.742877	0.795123	0.769	0.0133281	0.742877	0.795123	0.875	0.0104583	0.854502	0.895498
0.1	0.1	0.3	0.5	0.1	9000	0.807	0.01248	0.782539	0.831461	0.807	0.01248	0.782539	0.831461	0.91	0.00904986	0.892262	0.927738
0.1	0.1	0.3	0.5	0.1	10000	0.852	0.0112292	0.829991	0.874009	0.852	0.0112292	0.829991	0.874009	0.939	0.00756829	0.924166	0.953834
0.1	0.1	0.3	0.5	0.3	1000	0.202	0.0126963	0.177115	0.226885	0.204	0.012743	0.179024	0.228976	0.213	0.0129472	0.187623	0.238377
0.1	0.1	0.3	0.5	0.3	2000	0.297	0.0144496	0.268679	0.325321	0.297	0.0144496	0.268679	0.325321	0.335	0.0149256	0.305746	0.364254
0.1	0.1	0.3	0.5	0.3	3000	0.395	0.0154588	0.364701	0.425299	0.395	0.0154588	0.364701	0.425299	0.455	0.0157472	0.424135	0.485865
0.1	0.1	0.3	0.5	0.3	4000	0.507	0.0158098	0.476013	0.537987	0.507	0.0158098	0.476013	0.537987	0.609	0.0154311	0.578755	0.639245
0.1	0.1	0.3	0.5	0.3	5000	0.602	0.0154789	0.571661	0.632339	0.602	0.0154789	0.571661	0.632339	0.706	0.0144071	0.677762	0.734238
0.1	0.1	0.3	0.5	0.3	6000	0.639	0.0151881	0.609231	0.668769	0.639	0.0151881	0.609231	0.668769	0.767	0.0133683	0.740798	0.793202
0.1	0.1	0.3	0.5	0.3	7000	0.714	0.01429	0.685992	0.742008	0.714	0.01429	0.685992	0.742008	0.821	0.0121227	0.79724	0.84476
0.1	0.1	0.3	0.5	0.3	8000	0.796	0.012743	0.771024	0.820976	0.796	0.012743	0.771024	0.820976	0.873	0.0105295	0.852362	0.893638
0.1	0.1	0.3	0.5	0.3	9000	0.822	0.0120961	0.798292	0.845708	0.822	0.0120961	0.798292	0.845708	0.909	0.009095	0.891174	0.926826
0.1	0.1	0.3	0.5	0.3	10000	0.85	0.0112916	0.827868	0.872132	0.85	0.0112916	0.827868	0.872132	0.929	0.00812151	0.913082	0.944918
0.1	0.1	0.3	0.5	0.5	1000	0.208	0.012835	0.182843	0.233157	0.208	0.012835	0.182843	0.233157	0.208	0.012835	0.182843	0.233157
0.1	0.1	0.3	0.5	0.5	2000	0.321	0.0147634	0.292064	0.349936	0.322	0.0147755	0.29304	0.35096	0.355	0.0151319	0.325341	0.384659
0.1	0.1	0.3	0.5	0.5	3000	0.418	0.0155973	0.387429	0.448571	0.418	0.0155973	0.387429	0.448571	0.483	0.0158022	0.452028	0.513972
0.1	0.1	0.3	0.5	0.5	4000	0.532	0.015779	0.501073	0.562927	0.53	0.0157829	0.499066	0.560934	0.624	0.0153174	0.593978	0.654022
0.1	0.1	0.3	0.5	0.5	5000	0.575	0.0156325	0.54436	0.60564	0.574	0.0156373	0.543351	0.604649	0.677	0.0147875	0.648016	0.705984
0.1	0.1	0.3	0.5	0.5	6000	0.676	0.0147995	0.646993	0.705007	0.676	0.0147995	0.646993	0.705007	0.778	0.0131421	0.752241	0.803759
0.1	0.1	0.3	0.5	0.5	7000	0.748	0.0137294	0.72109	0.77491	0.748	0.0137294	0.72109	0.77491	0.828	0.0119338	0.80461	0.85139
0.1	0.1	0.3	0.5	0.5	8000	0.789	0.0129027	0.763711	0.814289	0.789	0.0129027	0.763711	0.814289	0.878	0.0103497	0.857715	0.898285
0.1	0.1	0.3	0.5	0.5	9000	0.835	0.0117378	0.811994	0.858006	0.834	0.0117662	0.810938	0.857062	0.918	0.00867617	0.900995	0.935005
0.1	0.1	0.3	0.5	0.5	10000	0.889	0.00993373	0.86953	0.90847	0.889	0.00993373	0.86953	0.90847	0.942	0.00739162	0.927512	0.956488
0.1	0.5	0.1	0.1	0.1	1000	0.035	0.00581163	0.0236092	0.0463908	0.036	0.00589101	0.0244536	0.0475464	0.072	0.00817411	0.0559788	0.0880212
0.1	0.5	0.1	0.1	0.1	2000	0.052	0.00702111	0.0382386	0.0657614	0.053	0.00708456	0.0391143	0.0668857	0.074	0.00827792	0.0577753	0.0902247
0.1	0.5	0.1	0.1	0.1	3000	0.094	0.00922843	0.0759123	0.112088	0.094	0.00922843	0.0759123	0.112088	0.11	0.00989444	0.0906069	0.129393
0.1	0.5	0.1	0.1	0.1	4000	0.09	0.00904986	0.0722623	0.107738	0.093	0.00918428	0.0749988	0.111001	0.096	0.00931579	0.077741	0.114259
0.1	0.5	0.1	0.1	0.1	5000	0.108	0.00981509	0.0887624	0.127238	0.108	0.00981509	0.0887624	0.127238	0.11	0.00989444	0.0906069	0.129393
0.1	0.5	0.1	0.1	0.1	6000	0.138	0.0109067	0.116623	0.159377	0.139	0.0109398	0.117558	0.160442	0.15	0.0112916	0.127868	0.172132
0.1	0.5	0.1	0.1	0.1	7000	0.137	0.0108734	0.115688	0.158312	0.137	0.0108734	0.115688	0.158312	0.136	0.0108399	0.114754	0.157246
0.1	0.5	0.1	0.1	0.1	8000	0.142	0.0110379	0.120366	0.163634	0.143	0.0110703	0.121302	0.164698	0.141	0.0110054	0.119429	0.162571
0.1	0.5	0.1	0.1	0.1	9000	0.163	0.0116804	0.140106	0.185894	0.163	0.0116804	0.140106	0.185894	0.162	0.0116514	0.139163	0.184837
0.1	0.5	0.1	0.1	0.1	10000	0.188	0.0123554	0.163783	0.212217	0.188	0.0123554	0.163783	0.212217	0.19	0.0124056	0.165685	0.214315
0.1	0.5	0.1	0.1	0.3	1000	0.055	0.00720937	0.0408696	0.0691304	0.057	0.00733151	0.0426302	0.0713698	0.061	0.00756829	0.0461662	0.0758338
0.1	0.5	0.1	0.1	0.3	2000	0.073	0.00822624	0.0568766	0.0891234	0.073	0.00822624	0.0568766	0.0891234	0.071	0.00812151	0.0550818	0.0869182
0.1	0.5	0.1	0.1	0.3	3000	0.12	0.0102762	0.0998587	0.140141	0.12	0.0102762	0.0998587	0.140141	0.104	0.00965319	0.0850798	0.12292
0.1	0.5	0.1	0.1	0.3	4000	0.115	0.0100884	0.0952268	0.134773	0.115	0.0100884	0.0952268	0.134773	0.102	0.00957058	0.0832417	0.120758
0.1	0.5	0.1	0.1	0.3	5000	0.131	0.0106695	0.110088	0.151912	0.131	0.0106695	0.110088	0.151912	0.12	0.0102762	0.0998587	0.140141
0.1	0.5	0.1	0.1	0.3	6000	0.135	0.0108062	0.11382	0.15618	0.135	0.0108062	0.11382	0.15618	0.122	0.0103497	0.101715	0.142285
0.1	0.5	0.1	0.1	0.3	7000	0.163	0.0116804	0.140106	0.185894	0.165	0.0117378	0.141994	0.188006	0.145	0.0111344	0.123177	0.166823
0.1	0.5	0.1	0.1	0.3	8000	0.178	0.0120961	0.154292	0.201708	0.178	0.0120961	0.154292	0.201708	0.167	0.0117945	0.143883	0.190117
0.1	0.5	0.1	0.1	0.3	9000	0.21	0.0128802	0.184755	0.235245	0.211	0.0129027	0.185711	0.236289	0.197	0.0125774	0.172348	0.221652
0.1	0.5	0.1	0.1	0.3	10000	0.195	0.012529	0.170443	0.219557	0.195	0.012529	0.170443	0.219557	0.176	0.0120426	0.152397	0.199603
0.1	0.5	0.1	0.1	0.5	1000	0.093	0.00918428	0.0749988	0.111001	0.096	0.00931579	0.077741	0.114259	0.07	0.00806846	0.0541858	0.0858142
0.1	0.5	0.1	0.1	0.5	2000	0.11	0.00989444	0.0906069	0.129393	0.11	0.00989444	0.0906069	0.129393	0.08	0.00857904	0.0631851	0.0968149
0.1	0.5	0.1	0.1	0.5	3000	0.116	0.0101264	0.0961523	0.135848	0.116	0.0101264	0.0961523	0.135848	0.079	0.00852989	0.0622814	0.0957186
0.1	0.5	0.1	0.1	0.5	4000	0.141	0.0110054	0.119429	0.162571	0.141	0.0110054	0.119429	0.162571	0.108	0.00981509	0.0887624	0.127238
0.1	0.5	0.1	0.1	0.5	5000	0.143	0.0110703	0.121302	0.164698	0.143	0.0110703	0.121302	0.164698	0.11	0.00989444	0.0906069	0.129393
0.1	0.5	0.1	0.1	0.5	6000	0.155	0.0114444	0.132569	0.177431	0.157	0.0115044	0.134451	0.179549	0.119	0.0102391	0.0989314	0.139069
0.1	0.5	0.1	0.1	0.5	7000	0.197	0.0125774	0.172348	0.221652	0.197	0.0125774	0.172348	0.221652	0.146	0.0111662	0.124114	0.167886
0.1	0.5	0.1	0.1	0.5	8000	0.187	0.0123301	0.162833	0.211167	0.187	0.0123301	0.162833	0.211167	0.148	0.0112292	0.125991	0.170009
0.1	0.5	0.1	0.1	0.5	9000	0.197	0.0125774	0.172348	0.221652	0.197	0.0125774	0.172348	0.221652	0.161	0.0116223	0.13822	0.18378
0.1	0.5	0.1	0.1	0.5	10000	0.234	0.0133882	0.207759	0.260241	0.234	0.0133882	0.207759	0.260241	0.186	0.0123046	0.161883	0.210117
0.1	0.5	0.1	0.3	0.1	1000	0.03	0.00539444	0.0194269	0.0405731	0.03	0.00539444	0.0194269	0.0405731	0.062	0.00762601	0.047053	0.076947
0.1	0.5	0.1	0.3	0.1	2000	0.055	0.00720937	0.0408696	0.0691304	0.057	0.00733151	0.0426302	0.0713698	0.074	0.00827792	0.0577753	0.0902247
0.1	0.5	0.1	0.3	0.1	3000	0.072	0.00817411	0.0559788	0.0880212	0.072	0.00817411	0.0559788	0.0880212	0.092	0.0091398	0.074086	0.109914
0.1	0.5	0.1	0.3	0.1	4000	0.083	0.00872416	0.0659006	0.100099	0.083	0.00872416	0.0659006	0.100099	0.104	0.00965319	0.0850798	0.12292
0.1	0.5	0.1	0.3	0.1	5000	0.109	0.0098549	0.0896844	0.128316	0.109	0.0098549	0.0896844	0.128316	0.136	0.0108399	0.114754	0.157246
0.1	0.5	0.1	0.3	0.1	6000	0.135	0.0108062	0.11382	0.15618	0.135	0.0108062	0.11382	0.15618	0.138	0.0109067	0.116623	0.159377
0.1	0.5	0.1	0.3	0.1	7000	0.14	0.0109727	0.118494	0.161506	0.14	0.0109727	0.118494	0.161506	0.164	0.0117091	0.14105	0.18695
0.1	0.5	0.1	0.3	0.1	8000	0.172	0.0119338	0.14861	0.19539	0.172	0.0119338	0.14861	0.19539	0.194	0.0125046	0.169491	0.218509
0.1	0.5	0.1	0.3	0.1	9000	0.156	0.0114745	0.13351	0.17849	0.156	0.0114745	0.13351	0.17849	0.166	0.0117662	0.142938	0.189062
0.1	0.5	0.1	0.3	0.1	10000	0.183	0.0122275	0.159034	0.206966	0.184	0.0122533	0.159983	0.208017	0.197	0.0125774	0.172348	0.221652
0.1	0.5	0.1	0.3	0.3	1000	0.049	0.00682635	0.0356204	0.0623796	0.051	0.00695694	0.0373644	0.0646356	0.067	0.00790639	0.0515035	0.0824965
0.1	0.5	0.1	0.3	0.3	2000	0.082	0.00867617	0.0649947	0.0990053	0.083	0.00872416	0.0659006	0.100099	0.092	0.0091398	0.074086	0.109914
0.1	0.5	0.1	0.3	0.3	3000	0.103	0.00961202	0.0841604	0.12184	0.103	0.00961202	0.0841604	0.12184	0.098	0.00940191	0.0795722	0.116428
0.1	0.5	0.1	0.3	0.3	4000	0.119	0.0102391	0.0989314	0.139069	0.119	0.0102391	0.0989314	0.139069	0.102	0.00957058	0.0832417	0.120758
0.1	0.5	0.1	0.3	0.3	5000	0.134	0.0107724	0.112886	0.155114	0.134	0.0107724	0.112886	0.155114	0.141	0.0110054	0.119429	0.162571
0.1	0.5	0.1	0.3	0.3	6000	0.135	0.0108062	0.11382	0.15618	0.135	0.0108062	0.11382	0.15618	0.134	0.0107724	0.112886	0.155114
0.1	0.5	0.1	0.3	0.3	7000	0.169	0.0118507	0.145773	0.192227	0.17	0.0118786	0.146718	0.193282	0.16	0.0115931	0.137278	0.182722
0.1	0.5	0.1	0.3	0.3	8000	0.177	0.0120694	0.153344	0.200656	0.177	0.0120694	0.153344	0.200656	0.158	0.0115341	0.135393	0.180607
0.1	0.5	0.1	0.3	0.3	9000	0.191	0.0124306	0.166636	0.215364	0.191	0.0124306	0.166636	0.215364	0.192	0.0124554	0.167587	0.216413
0.1	0.5	0.1	0.3	0.3	10000	0.218	0.0130566	0.192409	0.243591	0.218	0.0130566	0.192409	0.243591	0.201	0.0126728	0.176161	0.225839
0.1	0.5	0.1	0.3	0.5	1000	0.075	0.00832917	0.0586748	0.0913252	0.076	0.00837998	0.0595752	0.0924248	0.065	0.00779583	0.0497202	0.0802798
0.1	0.5	0.1	0.3	0.5	2000	0.11	0.00989444	0.0906069	0.129393	0.111	0.00993373	0.0915299	0.13047	0.098	0.00940191	0.0795722	0.116428
0.1	0.5	0.1	0.3	0.5	3000	0.125	0.0104583	0.104502	0.145498	0.126	0.010494	0.105432	0.146568	0.097	0.00935901	0.0786563	0.115344
0.1	0.5	0.1	0.3	0.5	4000	0.138	0.0109067	0.116623	0.159377	0.138	0.0109067	0.116623	0.159377	0.111	0.00993373	0.0915299	0.13047
0.1	0.5	0.1	0.3	0.5	5000	0.147	0.0111978	0.125052	0.168948	0.147	0.0111978	0.125052	0.168948	0.122	0.0103497	0.101715	0.142285
0.1	0.5	0.1	0.3	0.5	6000	0.178	0.0120961	0.154292	0.201708	0.178	0.0120961	0.154292	0.201708	0.144	0.0111024	0.122239	0.165761
0.1	0.5	0.1	0.3	0.5	7000	0.171	0.0119063	0.147664	0.194336	0.171	0.0119063	0.147664	0.194336	0.145	0.0111344	0.123177	0.166823
0.1	0.5	0.1	0.3	0.5	8000	0.184	0.0122533	0.159983	0.208017	0.184	0.0122533	0.159983	0.208017	0.166	0.0117662	0.142938	0.189062
0.1	0.5	0.1	0.3	0.5	9000	0.224	0.0131842	0.198159	0.249841	0.224	0.0131842	0.198159	0.249841	0.217	0.013035	0.191451	0.242549
0.1	0.5	0.1	0.3	0.5	10000	0.228	0.0132671	0.201996	0.254004	0.228	0.0132671	0.201996	0.254004	0.207	0.0128121	0.181888	0.232112
0.1	0.5	0.1	0.5	0.1	1000	0.028	0.0052169	0.0177749	0.0382251	0.029	0.00530651	0.0185992	0.0394008	0.07	0.00806846	0.0541858	0.0858142
0.1	0.5	0.1	0.5	0.1	2000	0.066	0.00785137	0.0506113	0.0813887	0.066	0.00785137	0.0506113	0.0813887	0.073	0.00822624	0.0568766	0.0891234
0.1	0.5	0.1	0.5	0.1	3000	0.072	0.00817411	0.0559788	0.0880212	0.073	0.00822624	0.0568766	0.0891234	0.089	0.00900439	0.0713514	0.106649
0.1	0.5	0.1	0.5	0.1	4000	0.093	0.00918428	0.0749988	0.111001	0.094	0.00922843	0.0759123	0.112088	0.121	0.010313	0.100786	0.141214
0.1	0.5	0.1	0.5	0.1	5000	0.107	0.00977502	0.087841	0.126159	0.107	0.00977502	0.087841	0.126159	0.145	0.0111344	0.123177	0.166823
0.1	0.5	0.1	0.5	0.1	6000	0.115	0.0100884	0.0952268	0.134773	0.116	0.0101264	0.0961523	0.135848	0.156	0.0114745	0.13351	0.17849
0.1	0.5	0.1	0.5	0.1	7000	0.13	0.0106348	0.109156	0.150844	0.13	0.0106348	0.109156	0.150844	0.178	0.0120961	0.154292	0.201708
0.1	0.5	0.1	0.5	0.1	8000	0.138	0.0109067	0.116623	0.159377	0.138	0.0109067	0.116623	0.159377	0.166	0.0117662	0.142938	0.189062
0.1	0.5	0.1	0.5	0.1	9000	0.155	0.0114444	0.132569	0.177431	0.155	0.0114444	0.132569	0.177431	0.207	0.0128121	0.181888	0.232112
0.1	0.5	0.1	0.5	0.1	10000	0.185	0.012279	0.160933	0.209067	0.185	0.012279	0.160933	0.209067	0.237	0.0134473	0.210643	0.263357
0.1	0.5	0.1	0.5	0.3	1000	0.053	0.00708456	0.0391143	0.0668857	0.054	0.00714731	0.0399913	0.0680087	0.065	0.00779583	0.0497202	0.0802798
0.1	0.5	0.1	0.5	0.3	2000	0.092	0.0091398	0.074086	0.109914	0.093	0.00918428	0.0749988	0.111001	0.094	0.00922843	0.0759123	0.112088
0.1	0.5	0.1	0.5	0.3	3000	0.092	0.0091398	0.074086	0.109914	0.092	0.0091398	0.074086	0.109914	0.102	0.00957058	0.0832417	0.120758
0.1	0.5	0.1	0.5	0.3	4000	0.114	0.0100501	0.0943019	0.133698	0.114	0.0100501	0.0943019	0.133698	0.117	0.0101642	0.0970782	0.136922
0.1	0.5	0.1	0.5	0.3	5000	0.125	0.0104583	0.104502	0.145498	0.126	0.010494	0.105432	0.146568	0.134	0.0107724	0.112886	0.155114
0.1	0.5	0.1	0.5	0.3	6000	0.165	0.0117378	0.141994	0.188006	0.165	0.0117378	0.141994	0.188006	0.161	0.0116223	0.13822	0.18378
0.1	0.5	0.1	0.5	0.3	7000	0.16	0.0115931	0.137278	0.182722	0.16	0.0115931	0.137278	0.182722	0.184	0.0122533	0.159983	0.208017
0.1	0.5	0.1	0.5	0.3	8000	0.171	0.0119063	0.147664	0.194336	0.172	0.0119338	0.14861	0.19539	0.209	0.0128576	0.183799	0.234201
0.1	0.5	0.1	0.5	0.3	9000	0.208	0.012835	0.182843	0.233157	0.208	0.012835	0.182843	0.233157	0.234	0.0133882	0.207759	0.260241
0.1	0.5	0.1	0.5	0.3	10000	0.223	0.0131632	0.1972	0.2488	0.223	0.0131632	0.1972	0.2488	0.265	0.0139562	0.237646	0.292354
0.1	0.5	0.1	0.5	0.5	1000	0.082	0.00867617	0.0649947	0.0990053	0.084	0.00877177	0.0668073	0.101193	0.064	0.00773977	0.0488301	0.0791699
0.1	0.5	0.1	0.5	0.5	2000	0.08	0.00857904	0.0631851	0.0968149	0.08	0.00857904	0.0631851	0.0968149	0.078	0.00848033	0.0613786	0.0946214
0.1	0.5	0.1	0.5	0.5	3000	0.119	0.0102391	0.0989314	0.139069	0.119	0.0102391	0.0989314	0.139069	0.108	0.00981509	0.0887624	0.127238
0.1	0.5	0.1	0.5	0.5	4000	0.147	0.0111978	0.125052	0.168948	0.147	0.0111978	0.125052	0.168948	0.122	0.0103497	0.101715	0.142285
0.1	0.5	0.1	0.5	0.5	5000	0.152	0.0113532	0.129748	0.174252	0.152	0.0113532	0.129748	0.174252	0.14	0.0109727	0.118494	0.161506
0.1	0.5	0.1	0.5	0.5	6000	0.166	0.0117662	0.142938	0.189062	0.166	0.0117662	0.142938	0.189062	0.175	0.0120156	0.151449	0.198551
0.1	0.5	0.1	0.5	0.5	7000	0.164	0.0117091	0.14105	0.18695	0.164	0.0117091	0.14105	0.18695	0.161	0.0116223	0.13822	0.18378
0.1	0.5	0.1	0.5	0.5	8000	0.195	0.012529	0.170443	0.219557	0.195	0.012529	0.170443	0.219557	0.196	0.0125532	0.171396	0.220604
0.1	0.5	0.1	0.5	0.5	9000	0.227	0.0132465	0.201037	0.252963	0.227	0.0132465	0.201037	0.252963	0.228	0.0132671	0.201996	0.254004
0.1	0.5	0.1	0.5	0.5	10000	0.208	0.012835	0.182843	0.233157	0.208	0.012835	0.182843	0.233157	0.239	0.0134863	0.212567	0.265433
0.1	0.5	0.3	0.1	0.1	1000	0.155	0.0114444	0.132569	0.177431	0.157	0.0115044	0.134451	0.179549	0.166	0.0117662	0.142938	0.189062
0.1	0.5	0.3	0.1	0.1	2000	0.29	0.0143492	0.261876	0.318124	0.291	0.0143638	0.262847	0.319153	0.29	0.0143492	0.261876	0.318124
0.1	0.5	0.3	0.1	0.1	3000	0.413	0.0155702	0.382482	0.443518	0.413	0.0155702	0.382482	0.443518	0.404	0.0155172	0.373586	0.434414
0.1	0.5	0.3	0.1	0.1	4000	0.49	0.0158082	0.459016	0.520984	0.49	0.0158082	0.459016	0.520984	0.495	0.0158106	0.464011	0.525989
0.1	0.5	0.3	0.1	0.1	5000	0.604	0.0154656	0.573687	0.634313	0.604	0.0154656	0.573687	0.634313	0.614	0.0153949	0.583826	0.644174
0.1	0.5	0.3	0.1	0.1	6000	0.68	0.0147513	0.651088	0.708912	0.68	0.0147513	0.651088	0.708912	0.675	0.0148113	0.64597	0.70403
0.1	0.5	0.3	0.1	0.1	7000	0.758	0.0135439	0.731454	0.784546	0.758	0.0135439	0.731454	0.784546	0.76	0.0135056	0.733529	0.786471
0.1	0.5	0.3	0.1	0.1	8000	0.799	0.0126728	0.774161	0.823839	0.799	0.0126728	0.774161	0.823839	0.807	0.01248	0.782539	0.831461
0.1	0.5	0.3	0.1	0.1	9000	0.834	0.0117662	0.810938	0.857062	0.834	0.0117662	0.810938	0.857062	0.835	0.0117378	0.811994	0.858006
0.1	0.5	0.3	0.1	0.1	10000	0.881	0.0102391	0.860931	0.901069	0.881	0.0102391	0.860931	0.901069	0.883	0.0101642	0.863078	0.902922
0.1	0.5	0.3	0.1	0.3	1000	0.162	0.0116514	0.139163	0.184837	0.163	0.0116804	0.140106	0.185894	0.152	0.0113532	0.129748	0.174252
0.1	0.5	0.3	0.1	0.3	2000	0.312	0.0146511	0.283284	0.340716	0.313	0.0146639	0.284259	0.341741	0.288	0.0143198	0.259933	0.316067
0.1	0.5	0.3	0.1	0.3	3000	0.439	0.0156933	0.408241	0.469759	0.439	0.0156933	0.408241	0.469759	0.415	0.0155812	0.384461	0.445539
0.1	0.5	0.3	0.1	0.3	4000	0.539	0.0157632	0.508104	0.569896	0.539	0.0157632	0.508104	0.569896	0.52	0.0157987	0.489034	0.550966
0.1	0.5	0.3	0.1	0.3	5000	0.64	0.0151789	0.610249	0.669751	0.64	0.0151789	0.610249	0.669751	0.634	0.015233	0.604143	0.663857
0.1	0.5	0.3	0.1	0.3	6000	0.709	0.0143638	0.680847	0.737153	0.708	0.0143783	0.679818	0.736182	0.688	0.0146511	0.659284	0.716716
0.1	0.5	0.3	0.1	0.3	7000	0.756	0.0135818	0.72938	0.78262	0.756	0.0135818	0.72938	0.78262	0.748	0.0137294	0.72109	0.77491
0.1	0.5	0.3	0.1	0.3	8000	0.813	0.0123301	0.788833	0.837167	0.813	0.0123301	0.788833	0.837167	0.807	0.01248	0.782539	0.831461
0.1	0.5	0.3	0.1	0.3	9000	0.855	0.0111344	0.833177	0.876823	0.855	0.0111344	0.833177	0.876823	0.852	0.0112292	0.829991	0.874009
0.1	0.5	0.3	0.1	0.3	10000	0.896	0.00965319	0.87708	0.91492	0.896	0.00965319	0.87708	0.91492	0.896	0.00965319	0.87708	0.91492
0.1	0.5	0.3	0.1	0.5	1000	0.211	0.0129027	0.185711	0.236289	0.211	0.0129027	0.185711	0.236289	0.184	0.0122533	0.159983	0.208017
0.1	0.5	0.3	0.1	0.5	2000	0.319	0.014739	0.290112	0.347888	0.316	0.0147018	0.287184	0.344816	0.288	0.0143198	0.259933	0.316067
0.1	0.5	0.3	0.1	0.5	3000	0.448	0.0157256	0.417178	0.478822	0.447	0.0157223	0.416184	0.477816	0.417	0.015592	0.38644	0.44756
0.1	0.5	0.3	0.1	0.5	4000	0.581	0.0156025	0.550419	0.611581	0.581	0.0156025	0.550419	0.611581	0.546	0.0157443	0.515141	0.576859
0.1	0.5	0.3	0.1	0.5	5000	0.629	0.0152761	0.599059	0.658941	0.629	0.0152761	0.599059	0.658941	0.616	0.01538	0.585855	0.646145
0.1	0.5	0.3	0.1	0.5	6000	0.711	0.0143345	0.682904	0.739096	0.711	0.0143345	0.682904	0.739096	0.687	0.0146639	0.658259	0.715741
0.1	0.5	0.3	0.1	0.5	7000	0.77	0.0133079	0.743917	0.796083	0.77	0.0133079	0.743917	0.796083	0.752	0.0136564	0.725234	0.778766
0.1	0.5	0.3	0.1	0.5	8000	0.821	0.0121227	0.79724	0.84476	0.821	0.0121227	0.79724	0.84476	0.803	0.0125774	0.778348	0.827652
0.1	0.5	0.3	0.1	0.5	9000	0.871	0.0106	0.850224	0.891776	0.869	0.0106695	0.848088	0.889912	0.86	0.0109727	0.838494	0.881506
0.1	0.5	0.3	0.1	0.5	10000	0.907	0.00918428	0.888999	0.925001	0.907	0.00918428	0.888999	0.925001	0.908	0.0091398	0.890086	0.925914
0.1	0.5	0.3	0.3	0.1	1000	0.174	0.0119885	0.150503	0.197497	0.175	0.0120156	0.151449	0.198551	0.193	0.01248	0.168539	0.217461
0.1	0.5	0.3	0.3	0.1	2000	0.309	0.0146123	0.28036	0.33764	0.31	0.0146253	0.281334	0.338666	0.319	0.014739	0.290112	0.347888
0.1	0.5	0.3	0.3	0.1	3000	0.415	0.0155812	0.384461	0.445539	0.415	0.0155812	0.384461	0.445539	0.45	0.0157321	0.419165	0.480835
0.1	0.5	0.3	0.3	0.1	4000	0.521	0.0157974	0.490037	0.551963	0.521	0.0157974	0.490037	0.551963	0.564	0.0156813	0.533265	0.594735
0.1	0.5	0.3	0.3	0.1	5000	0.618	0.0153648	0.587885	0.648115	0.618	0.0153648	0.587885	0.648115	0.645	0.0151319	0.615341	0.674659
0.1	0.5	0.3	0.3	0.1	6000	0.651	0.0150731	0.621457	0.680543	0.651	0.0150731	0.621457	0.680543	0.721	0.0141831	0.693201	0.748799
0.1	0.5	0.3	0.3	0.1	7000	0.735	0.0139562	0.707646	0.762354	0.735	0.0139562	0.707646	0.762354	0.777	0.0131632	0.7512	0.8028
0.1	0.5	0.3	0.3	0.1	8000	0.817	0.0122275	0.793034	0.840966	0.817	0.0122275	0.793034	0.840966	0.864	0.0108399	0.842754	0.885246
0.1	0.5	0.3	0.3	0.1	9000	0.873	0.0105295	0.852362	0.893638	0.873	0.0105295	0.852362	0.893638	0.887	0.0100115	0.867377	0.906623
0.1	0.5	0.3	0.3	0.1	10000	0.904	0.00931579	0.885741	0.922259	0.904	0.00931579	0.885741	0.922259	0.93	0.00806846	0.914186	0.945814
0.1	0.5	0.3	0.3	0.3	1000	0.214	0.0129693	0.18858	0.23942	0.215	0.0129913	0.189537	0.240463	0.201	0.0126728	0.176161	0.225839
0.1	0.5	0.3	0.3	0.3	2000	0.293	0.0143927	0.26479	0.32121	0.293	0.0143927	0.26479	0.32121	0.284	0.0142599	0.256051	0.311949
0.1	0.5	0.3	0.3	0.3	3000	0.417	0.015592	0.38644	0.44756	0.417	0.015592	0.38644	0.44756	0.445	0.0157154	0.414198	0.475802
0.1	0.5	0.3	0.3	0.3	4000	0.543	0.0157528	0.512124	0.573876	0.543	0.0157528	0.512124	0.573876	0.575	0.0156325	0.54436	0.60564
0.1	0.5	0.3	0.3	0.3	5000	0.637	0.0152063	0.607196	0.666804	0.637	0.0152063	0.607196	0.666804	0.663	0.0149476	0.633703	0.692297
0.1	0.5	0.3	0.3	0.3	6000	0.683	0.0147143	0.65416	0.71184	0.683	0.0147143	0.65416	0.71184	0.711	0.0143345	0.682904	0.739096
0.1	0.5	0.3	0.3	0.3	7000	0.745	0.0137831	0.717985	0.772015	0.745	0.0137831	0.717985	0.772015	0.771	0.0132876	0.744956	0.797044
0.1	0.5	0.3	0.3	0.3	8000	0.825	0.0120156	0.801449	0.848551	0.825	0.0120156	0.801449	0.848551	0.855	0.0111344	0.833177	0.876823
0.1	0.5	0.3	0.3	0.3	9000	0.837	0.0116804	0.814106	0.859894	0.837	0.0116804	0.814106	0.859894	0.868	0.010704	0.84702	0.88898
0.1	0.5	0.3	0.3	0.3	10000	0.898	0.00957058	0.879242	0.916758	0.898	0.00957058	0.879242	0.916758	0.914	0.00886589	0.896623	0.931377
0.1	0.5	0.3	0.3	0.5	1000	0.209	0.0128576	0.183799	0.234201	0.209	0.0128576	0.183799	0.234201	0.18	0.0121491	0.156188	0.203812
0.1	0.5	0.3	0.3	0.5	2000	0.318	0.0147267	0.289136	0.346864	0.317	0.0147143	0.28816	0.34584	0.305	0.0145594	0.276464	0.333536
0.1	0.5	0.3	0.3	0.5	3000	0.456	0.01575	0.42513	0.48687	0.455	0.0157472	0.424135	0.485865	0.456	0.01575	0.42513	0.48687
0.1	0.5	0.3	0.3	0.5	4000	0.548	0.0157384	0.517153	0.578847	0.547	0.0157414	0.516147	0.577853	0.572	0.0156466	0.541333	0.602667
0.1	0.5	0.3	0.3	0.5	5000	0.632	0.0152504	0.602109	0.661891	0.631	0.0152591	0.601092	0.660908	0.657	0.0150117	0.627577	0.686423
0.1	0.5	0.3	0.3	0.5	6000	0.721	0.0141831	0.693201	0.748799	0.721	0.0141831	0.693201	0.748799	0.744	0.0138009	0.71695	0.77105
0.1	0.5	0.3	0.3	0.5	7000	0.791	0.0128576	0.765799	0.816201	0.791	0.0128576	0.765799	0.816201	0.804	0.0125532	0.779396	0.828604
0.1	0.5	0.3	0.3	0.5	8000	0.817	0.0122275	0.793034	0.840966	0.816	0.0122533	0.791983	0.840017	0.84	0.0115931	0.817278	0.862722
0.1	0.5	0.3	0.3	0.5	9000	0.845	0.0114444	0.822569	0.867431	0.845	0.0114444	0.822569	0.867431	0.866	0.0107724	0.844886	0.887114
0.1	0.5	0.3	0.3	0.5	10000	0.894	0.00973468	0.87492	0.91308	0.894	0.00973468	0.87492	0.91308	0.906	0.00922843	0.887912	0.924088
0.1	0.5	0.3	0.5	0.1	1000	0.171	0.0119063	0.147664	0.194336	0.174	0.0119885	0.150503	0.197497	0.227	0.0132465	0.201037	0.252963
0.1	0.5	0.3	0.5	0.1	2000	0.336	0.0149367	0.306724	0.365276	0.337	0.0149476	0.307703	0.366297	0.412	0.0155646	0.381493	0.442507
0.1	0.5	0.3	0.5	0.1	3000	0.427	0.015642	0.396342	0.457658	0.427	0.015642	0.396342	0.457658	0.563	0.0156854	0.532257	0.593743
0.1	0.5	0.3	0.5	0.1	4000	0.506	0.0158102	0.475012	0.536988	0.507	0.0158098	0.476013	0.537987	0.632	0.0152504	0.602109	0.661891
0.1	0.5	0.3	0.5	0.1	5000	0.591	0.0155473	0.560527	0.621473	0.591	0.0155473	0.560527	0.621473	0.746	0.0137653	0.71902	0.77298
0.1	0.5	0.3	0.5	0.1	6000	0.694	0.0145727	0.665437	0.722563	0.694	0.0145727	0.665437	0.722563	0.83	0.0118786	0.806718	0.853282
0.1	0.5	0.3	0.5	0.1	7000	0.743	0.0138185	0.715916	0.770084	0.743	0.0138185	0.715916	0.770084	0.875	0.0104583	0.854502	0.895498
0.1	0.5	0.3	0.5	0.1	8000	0.816	0.0122533	0.791983	0.840017	0.816	0.0122533	0.791983	0.840017	0.917	0.00872416	0.899901	0.934099
0.1	0.5	0.3	0.5	0.1	9000	0.866	0.0107724	0.844886	0.887114	0.866	0.0107724	0.844886	0.887114	0.939	0.00756829	0.924166	0.953834
0.1	0.5	0.3	0.5	0.1	10000	0.901	0.00944452	0.882489	0.919511	0.901	0.00944452	0.882489	0.919511	0.961	0.00612201	0.949001	0.972999
0.1	0.5	0.3	0.5	0.3	1000	0.166	0.0117662	0.142938	0.189062	0.166	0.0117662	0.142938	0.189062	0.206	0.0127892	0.180933	0.231067
0.1	0.5	0.3	0.5	0.3	2000	0.312	0.0146511	0.283284	0.340716	0.312	0.0146511	0.283284	0.340716	0.367	0.0152418	0.337126	0.396874
0.1	0.5	0.3	0.5	0.3	3000	0.395	0.0154588	0.364701	0.425299	0.394	0.015452	0.363714	0.424286	0.493	0.0158098	0.462013	0.523987
0.1	0.5	0.3	0.5	0.3	4000	0.516	0.0158033	0.485026	0.546974	0.516	0.0158033	0.485026	0.546974	0.64	0.0151789	0.610249	0.669751
0.1	0.5	0.3	0.5	0.3	5000	0.621	0.0153414	0.590931	0.651069	0.619	0.0153571	0.5889	0.6491	0.741	0.0138535	0.713847	0.768153
0.1	0.5	0.3	0.5	0.3	6000	0.701	0.0144775	0.672624	0.729376	0.701	0.0144775	0.672624	0.729376	0.831	0.0118507	0.807773	0.854227
0.1	0.5	0.3	0.5	0.3	7000	0.762	0.0134668	0.735605	0.788395	0.761	0.0134863	0.734567	0.787433	0.888	0.00997276	0.868453	0.907547
0.1	0.5	0.3	0.5	0.3	8000	0.839	0.0116223	0.81622	0.86178	0.839	0.0116223	0.81622	0.86178	0.923	0.00843036	0.906476	0.939524
0.1	0.5	0.3	0.5	0.3	9000	0.843	0.0115044	0.820451	0.865549	0.843	0.0115044	0.820451	0.865549	0.949	0.00695694	0.935364	0.962636
0.1	0.5	0.3	0.5	0.3	10000	0.874	0.010494	0.853432	0.894568	0.874	0.010494	0.853432	0.894568	0.964	0.00589101	0.952454	0.975546
0.1	0.5	0.3	0.5	0.5	1000	0.192	0.0124554	0.167587	0.216413	0.192	0.0124554	0.167587	0.216413	0.204	0.012743	0.179024	0.228976
0.1	0.5	0.3	0.5	0.5	2000	0.309	0.0146123	0.28036	0.33764	0.308	0.0145992	0.279386	0.336614	0.368	0.0152504	0.338109	0.397891
0.1	0.5	0.3	0.5	0.5	3000	0.458	0.0157555	0.427119	0.488881	0.456	0.01575	0.42513	0.48687	0.531	0.015781	0.500069	0.561931
0.1	0.5	0.3	0.5	0.5	4000	0.563	0.0156854	0.532257	0.593743	0.563	0.0156854	0.532257	0.593743	0.662	0.0149585	0.632681	0.691319
0.1	0.5	0.3	0.5	0.5	5000	0.618	0.0153648	0.587885	0.648115	0.618	0.0153648	0.587885	0.648115	0.753	0.0136379	0.72627	0.77973
0.1	0.5	0.3	0.5	0.5	6000	0.71	0.0143492	0.681876	0.738124	0.71	0.0143492	0.681876	0.738124	0.816	0.0122533	0.791983	0.840017
0.1	0.5	0.3	0.5	0.5	7000	0.767	0.0133683	0.740798	0.793202	0.766	0.0133882	0.739759	0.792241	0.881	0.0102391	0.860931	0.901069
0.1	0.5	0.3	0.5	0.5	8000	0.835	0.0117378	0.811994	0.858006	0.834	0.0117662	0.810938	0.857062	0.912	0.00895857	0.894441	0.929559
0.1	0.5	0.3	0.5	0.5	9000	0.868	0.010704	0.84702	0.88898	0.867	0.0107383	0.845953	0.888047	0.933	0.00790639	0.917503	0.948497
0.1	0.5	0.3	0.5	0.5	10000	0.899	0.00952885	0.880323	0.917677	0.899	0.00952885	0.880323	0.917677	0.969	0.00548078	0.958258	0.979742
0.5	-0.1	0.1	0.1	0.1	1000	0.185	0.012279	0.160933	0.209067	0.188	0.0123554	0.163783	0.212217	0.332	0.0148921	0.302811	0.361189
0.5	-0.1	0.1	0.1	0.1	2000	0.481	0.0158	0.450032	0.511968	0.484	0.0158033	0.453026	0.514974	0.559	0.0157009	0.528226	0.589774
0.5	-0.1	0.1	0.1	0.1	3000	0.724	0.0141359	0.696294	0.751706	0.724	0.0141359	0.696294	0.751706	0.751	0.0136748	0.724197	0.777803
0.5	-0.1	0.1	0.1	0.1	4000	0.82	0.0121491	0.796188	0.843812	0.82	0.0121491	0.796188	0.843812	0.841	0.0115637	0.818335	0.863665
0.5	-0.1	0.1	0.1	0.1	5000	0.923	0.00843036	0.906476	0.939524	0.923	0.00843036	0.906476	0.939524	0.935	0.00779583	0.91972	0.95028
0.5	-0.1	0.1	0.1	0.1	6000	0.951	0.00682635	0.93762	0.96438	0.951	0.00682635	0.93762	0.96438	0.959	0.00627049	0.94671	0.97129
0.5	-0.1	0.1	0.1	0.1	7000	0.974	0.0050323	0.964137	0.983863	0.974	0.0050323	0.964137	0.983863	0.974	0.0050323	0.964137	0.983863
0.5	-0.1	0.1	0.1	0.1	8000	0.985	0.00384383	0.977466	0.992534	0.985	0.00384383	0.977466	0.992534	0.988	0.00344325	0.981251	0.994749
0.5	-0.1	0.1	0.1	0.1	9000	0.995	0.00223047	0.990628	0.999372	0.995	0.00223047	0.990628	0.999372	0.994	0.00244213	0.989213	0.998787
0.5	-0.1	0.1	0.1	0.1	10000	0.998	0.0014128	0.995231	1.00077	0.998	0.0014128	0.995231	1.00077	0.998	0.0014128	0.995231	1.00077
0.5	-0.1	0.1	0.1	0.3	1000	0.265	0.0139562	0.237646	0.292354	0.269	0.0140228	0.241515	0.296485	0.318	0.0147267	0.289136	0.346864
0.5	-0.1	0.1	0.1	0.3	2000	0.59	0.0155531	0.559516	0.620484	0.591	0.0155473	0.560527	0.621473	0.578	0.0156178	0.547389	0.608611
0.5	-0.1	0.1	0.1	0.3	3000	0.789	0.0129027	0.763711	0.814289	0.791	0.0128576	0.765799	0.816201	0.765	0.013408	0.73872	0.79128
0.5	-0.1	0.1	0.1	0.3	4000	0.87	0.0106348	0.849156	0.890844	0.87	0.0106348	0.849156	0.890844	0.858	0.0110379	0.836366	0.879634
0.5	-0.1	0.1	0.1	0.3	5000	0.926	0.00827792	0.909775	0.942225	0.927	0.00822624	0.910877	0.943123	0.918	0.00867617	0.900995	0.935005
0.5	-0.1	0.1	0.1	0.3	6000	0.967	0.00564898	0.955928	0.978072	0.967	0.00564898	0.955928	0.978072	0.962	0.00604616	0.95015	0.97385
0.5	-0.1	0.1	0.1	0.3	7000	0.98	0.00442719	0.971323	0.988677	0.98	0.00442719	0.971323	0.988677	0.975	0.0049371	0.965323	0.984677
0.5	-0.1	0.1	0.1	0.3	8000	0.991	0.00298647	0.985147	0.996853	0.991	0.00298647	0.985147	0.996853	0.99	0.00314643	0.983833	0.996167
0.5	-0.1	0.1	0.1	0.3	9000	0.993	0.00263647	0.987833	0.998167	0.993	0.00263647	0.987833	0.998167	0.991	0.00298647	0.985147	0.996853
0.5	-0.1	0.1	0.1	0.3	10000	0.996	0.001996	0.992088	0.999912	0.996	0.001996	0.992088	0.999912	0.995	0.00223047	0.990628	0.999372
0.5	-0.1	0.1	0.1	0.5	1000	0.389	0.0154168	0.358783	0.419217	0.395	0.0154588	0.364701	0.425299	0.309	0.0146123	0.28036	0.33764
0.5	-0.1	0.1	0.1	0.5	2000	0.65	0.0150831	0.620437	0.679563	0.651	0.0150731	0.621457	0.680543	0.547	0.0157414	0.516147	0.577853
0.5	-0.1	0.1	0.1	0.5	3000	0.803	0.0125774	0.778348	0.827652	0.804	0.0125532	0.779396	0.828604	0.743	0.0138185	0.715916	0.770084
0.5	-0.1	0.1	0.1	0.5	4000	0.894	0.00973468	0.87492	0.91308	0.894	0.00973468	0.87492	0.91308	0.859	0.0110054	0.837429	0.880571
0.5	-0.1	0.1	0.1	0.5	5000	0.944	0.00727076	0.929749	0.958251	0.944	0.00727076	0.929749	0.958251	0.914	0.00886589	0.896623	0.931377
0.5	-0.1	0.1	0.1	0.5	6000	0.974	0.0050323	0.964137	0.983863	0.974	0.0050323	0.964137	0.983863	0.961	0.00612201	0.949001	0.972999
0.5	-0.1	0.1	0.1	0.5	7000	0.982	0.00420428	0.97376	0.99024	0.982	0.00420428	0.97376	0.99024	0.978	0.00463853	0.968908	0.987092
0.5	-0.1	0.1	0.1	0.5	8000	0.996	0.001996	0.992088	0.999912	0.996	0.001996	0.992088	0.999912	0.989	0.00329833	0.982535	0.995465
0.5	-0.1	0.1	0.1	0.5	9000	0.998	0.0014128	0.995231	1.00077	0.998	0.0014128	0.995231	1.00077	0.998	0.0014128	0.995231	1.00077
0.5	-0.1	0.1	0.1	0.5	10000	0.999	0.0009995	0.997041	1.00096	0.999	0.0009995	0.997041	1.00096	0.998	0.0014128	0.995231	1.00077
0.5	-0.1	0.1	0.3	0.1	1000	0.197	0.0125774	0.172348	0.221652	0.198	0.0126014	0.173301	0.222699	0.377	0.0153255	0.346962	0.407038
0.5	-0.1	0.1	0.3	0.1	2000	0.498	0.0158113	0.46701	0.52899	0.499	0.0158114	0.46801	0.52999	0.614	0.0153949	0.583826	0.644174
0.5	-0.1	0.1	0.3	0.1	3000	0.707	0.0143927	0.67879	0.73521	0.709	0.0143638	0.680847	0.737153	0.774	0.0132259	0.748077	0.799923
0.5	-0.1	0.1	0.3	0.1	4000	0.85	0.0112916	0.827868	0.872132	0.85	0.0112916	0.827868	0.872132	0.887	0.0100115	0.867377	0.906623
0.5	-0.1	0.1	0.3	0.1	5000	0.91	0.00904986	0.892262	0.927738	0.91	0.00904986	0.892262	0.927738	0.936	0.00773977	0.92083	0.95117
0.5	-0.1	0.1	0.3	0.1	6000	0.953	0.00669261	0.939882	0.966118	0.953	0.00669261	0.939882	0.966118	0.968	0.00556561	0.957091	0.978909
0.5	-0.1	0.1	0.3	0.1	7000	0.975	0.0049371	0.965323	0.984677	0.975	0.0049371	0.965323	0.984677	0.983	0.00408791	0.974988	0.991012
0.5	-0.1	0.1	0.3	0.1	8000	0.99	0.00314643	0.983833	0.996167	0.99	0.00314643	0.983833	0.996167	0.992	0.00281709	0.986479	0.997521
0.5	-0.1	0.1	0.3	0.1	9000	0.996	0.001996	0.992088	0.999912	0.996	0.001996	0.992088	0.999912	0.998	0.0014128	0.995231	1.00077
0.5	-0.1	0.1	0.3	0.1	10000	1	0	1	1	1	0	1	1	1	0	1	1
0.5	-0.1	0.1	0.3	0.3	1000	0.296	0.0144355	0.267706	0.324294	0.3	0.0144914	0.271597	0.328403	0.361	0.0151881	0.331231	0.390769
0.5	-0.1	0.1	0.3	0.3	2000	0.558	0.0157046	0.527219	0.588781	0.56	0.0156971	0.529234	0.590766	0.589	0.0155589	0.558505	0.619495
0.5	-0.1	0.1	0.3	0.3	3000	0.74	0.0138708	0.712813	0.767187	0.74	0.0138708	0.712813	0.767187	0.77	0.0133079	0.743917	0.796083
0.5	-0.1	0.1	0.3	0.3	4000	0.888	0.00997276	0.868453	0.907547	0.89	0.00989444	0.870607	0.909393	0.903	0.00935901	0.884656	0.921344
0.5	-0.1	0.1	0.3	0.3	5000	0.934	0.00785137	0.918611	0.949389	0.934	0.00785137	0.918611	0.949389	0.944	0.00727076	0.929749	0.958251
0.5	-0.1	0.1	0.3	0.3	6000	0.96	0.00619677	0.947854	0.972146	0.96	0.00619677	0.947854	0.972146	0.97	0.00539444	0.959427	0.980573
0.5	-0.1	0.1	0.3	0.3	7000	0.98	0.00442719	0.971323	0.988677	0.981	0.00431729	0.972538	0.989462	0.988	0.00344325	0.981251	0.994749
0.5	-0.1	0.1	0.3	0.3	8000	0.991	0.00298647	0.985147	0.996853	0.991	0.00298647	0.985147	0.996853	0.995	0.00223047	0.990628	0.999372
0.5	-0.1	0.1	0.3	0.3	9000	1	0	1	1	1	0	1	1	0.999	0.0009995	0.997041	1.00096
0.5	-0.1	0.1	0.3	0.3	10000	1	0	1	1	1	0	1	1	0.999	0.0009995	0.997041	1.00096
0.5	-0.1	0.1	0.3	0.5	1000	0.408	0.0155414	0.377539	0.438461	0.409	0.0155473	0.378527	0.439473	0.36	0.0151789	0.330249	0.389751
0.5	-0.1	0.1	0.3	0.5	2000	0.651	0.0150731	0.621457	0.680543	0.651	0.0150731	0.621457	0.680543	0.591	0.0155473	0.560527	0.621473
0.5	-0.1	0.1	0.3	0.5	3000	0.815	0.012279	0.790933	0.839067	0.815	0.012279	0.790933	0.839067	0.797	0.0127197	0.772069	0.821931
0.5	-0.1	0.1	0.3	0.5	4000	0.893	0.00977502	0.873841	0.912159	0.893	0.00977502	0.873841	0.912159	0.866	0.0107724	0.844886	0.887114
0.5	-0.1	0.1	0.3	0.5	5000	0.945	0.00720937	0.93087	0.95913	0.945	0.00720937	0.93087	0.95913	0.936	0.00773977	0.92083	0.95117
0.5	-0.1	0.1	0.3	0.5	6000	0.969	0.00548078	0.958258	0.979742	0.969	0.00548078	0.958258	0.979742	0.968	0.00556561	0.957091	0.978909
0.5	-0.1	0.1	0.3	0.5	7000	0.988	0.00344325	0.981251	0.994749	0.988	0.00344325	0.981251	0.994749	0.992	0.00281709	0.986479	0.997521
0.5	-0.1	0.1	0.3	0.5	8000	0.994	0.00244213	0.989213	0.998787	0.994	0.00244213	0.989213	0.998787	0.996	0.001996	0.992088	0.999912
0.5	-0.1	0.1	0.3	0.5	9000	0.998	0.0014128	0.995231	1.00077	0.998	0.0014128	0.995231	1.00077	0.997	0.00172945	0.99361	1.00039
0.5	-0.1	0.1	0.3	0.5	10000	0.997	0.00172945	0.99361	1.00039	0.997	0.00172945	0.99361	1.00039	0.998	0.0014128	0.995231	1.00077
0.5	-0.1	0.1	0.5	0.1	1000	0.187	0.0123301	0.162833	0.211167	0.193	0.01248	0.168539	0.217461	0.41	0.0155531	0.379516	0.440484
0.5	-0.1	0.1	0.5	0.1	2000	0.47	0.0157829	0.439066	0.500934	0.474	0.01579	0.443052	0.504948	0.666	0.0149146	0.636767	0.695233
0.5	-0.1	0.1	0.5	0.1	3000	0.714	0.01429	0.685992	0.742008	0.716	0.0142599	0.688051	0.743949	0.849	0.0113225	0.826808	0.871192
0.5	-0.1	0.1	0.5	0.1	4000	0.839	0.0116223	0.81622	0.86178	0.839	0.0116223	0.81622	0.86178	0.928	0.00817411	0.911979	0.944021
0.5	-0.1	0.1	0.5	0.1	5000	0.922	0.00848033	0.905379	0.938621	0.922	0.00848033	0.905379	0.938621	0.971	0.00530651	0.960599	0.981401
0.5	-0.1	0.1	0.5	0.1	6000	0.959	0.00627049	0.94671	0.97129	0.959	0.00627049	0.94671	0.97129	0.984	0.00396787	0.976223	0.991777
0.5	-0.1	0.1	0.5	0.1	7000	0.972	0.0052169	0.961775	0.982225	0.972	0.0052169	0.961775	0.982225	0.997	0.00172945	0.99361	1.00039
0.5	-0.1	0.1	0.5	0.1	8000	0.991	0.00298647	0.985147	0.996853	0.991	0.00298647	0.985147	0.996853	0.999	0.0009995	0.997041	1.00096
0.5	-0.1	0.1	0.5	0.1	9000	0.997	0.00172945	0.99361	1.00039	0.997	0.00172945	0.99361	1.00039	0.999	0.0009995	0.997041	1.00096
0.5	-0.1	0.1	0.5	0.1	10000	1	0	1	1	1	0	1	1	1	0	1	1
0.5	-0.1	0.1	0.5	0.3	1000	0.267	0.0139897	0.23958	0.29442	0.267	0.0139897	0.23958	0.29442	0.396	0.0154656	0.365687	0.426313
0.5	-0.1	0.1	0.5	0.3	2000	0.592	0.0155414	0.561539	0.622461	0.593	0.0155355	0.56255	0.62345	0.698	0.0145188	0.669543	0.726457
0.5	-0.1	0.1	0.5	0.3	3000	0.764	0.0134277	0.737682	0.790318	0.764	0.0134277	0.737682	0.790318	0.851	0.0112605	0.828929	0.873071
0.5	-0.1	0.1	0.5	0.3	4000	0.885	0.0100884	0.865227	0.904773	0.885	0.0100884	0.865227	0.904773	0.93	0.00806846	0.914186	0.945814
0.5	-0.1	0.1	0.5	0.3	5000	0.938	0.00762601	0.923053	0.952947	0.938	0.00762601	0.923053	0.952947	0.97	0.00539444	0.959427	0.980573
0.5	-0.1	0.1	0.5	0.3	6000	0.968	0.00556561	0.957091	0.978909	0.968	0.00556561	0.957091	0.978909	0.991	0.00298647	0.985147	0.996853
0.5	-0.1	0.1	0.5	0.3	7000	0.986	0.00371537	0.978718	0.993282	0.986	0.00371537	0.978718	0.993282	0.995	0.00223047	0.990628	0.999372
0.5	-0.1	0.1	0.5	0.3	8000	0.988	0.00344325	0.981251	0.994749	0.988	0.00344325	0.981251	0.994749	0.997	0.00172945	0.99361	1.00039
0.5	-0.1	0.1	0.5	0.3	9000	0.999	0.0009995	0.997041	1.00096	0.999	0.0009995	0.997041	1.00096	1	0	1	1
0.5	-0.1	0.1	0.5	0.3	10000	0.999	0.0009995	0.997041	1.00096	0.999	0.0009995	0.997041	1.00096	1	0	1	1
0.5	-0.1	0.1	0.5	0.5	1000	0.41	0.0155531	0.379516	0.440484	0.411	0.0155589	0.380505	0.441495	0.414	0.0155758	0.383472	0.444528
0.5	-0.1	0.1	0.5	0.5	2000	0.647	0.0151126	0.617379	0.676621	0.647	0.0151126	0.617379	0.676621	0.676	0.0147995	0.646993	0.705007
0.5	-0.1	0.1	0.5	0.5	3000	0.825	0.0120156	0.801449	0.848551	0.825	0.0120156	0.801449	0.848551	0.856	0.0111024	0.834239	0.877761
0.5	-0.1	0.1	0.5	0.5	4000	0.919	0.0086278	0.90209	0.93591	0.919	0.0086278	0.90209	0.93591	0.942	0.00739162	0.927512	0.956488
0.5	-0.1	0.1	0.5	0.5	5000	0.947	0.00708456	0.933114	0.960886	0.947	0.00708456	0.933114	0.960886	0.963	0.00596917	0.9513	0.9747
0.5	-0.1	0.1	0.5	0.5	6000	0.982	0.00420428	0.97376	0.99024	0.982	0.00420428	0.97376	0.99024	0.992	0.00281709	0.986479	0.997521
0.5	-0.1	0.1	0.5	0.5	7000	0.986	0.00371537	0.978718	0.993282	0.986	0.00371537	0.978718	0.993282	0.997	0.00172945	0.99361	1.00039
0.5	-0.1	0.1	0.5	0.5	8000	0.991	0.00298647	0.985147	0.996853	0.991	0.00298647	0.985147	0.996853	0.998	0.0014128	0.995231	1.00077
0.5	-0.1	0.1	0.5	0.5	9000	0.993	0.00263647	0.987833	0.998167	0.993	0.00263647	0.987833	0.998167	1	0	1	1
0.5	-0.1	0.1	0.5	0.5	10000	0.999	0.0009995	0.997041	1.00096	0.999	0.0009995	0.997041	1.00096	1	0	1	1
0.5	-0.1	0.3	0.1	0.1	1000	0.995	0.00223047	0.990628	0.999372	0.995	0.00223047	0.990628	0.999372	0.995	0.00223047	0.990628	0.999372
0.5	-0.1	0.3	0.1	0.1	2000	1	0	1	1	1	0	1	1	1	0	1	1
0.5	-0.1	0.3	0.1	0.1	3000	1	0	1	1	1	0	1	1	1	0	1	1
0.5	-0.1	0.3	0.1	0.1	4000	1	0	1	1	1	0	1	1	1	0	1	1
0.5	-0.1	0.3	0.1	0.1	5000	1	0	1	1	1	0	1	1	1	0	1	1
0.5	-0.1	0.3	0.1	0.1	6000	1	0	1	1	1	0	1	1	1	0	1	1
0.5	-0.1	0.3	0.1	0.1	7000	1	0	1	1	1	0	1	1	1	0	1	1
0.5	-0.1	0.3	0.1	0.1	8000	1	0	1	1	1	0	1	1	1	0	1	1
0.5	-0.1	0.3	0.1	0.1	9000	1	0	1	1	1	0	1	1	1	0	1	1
0.5	-0.1	0.3	0.1	0.1	10000	1	0	1	1	1	0	1	1	1	0	1	1
0.5	-0.1	0.3	0.1	0.3	1000	0.994	0.00244213	0.989213	0.998787	0.994	0.00244213	0.989213	0.998787	0.996	0.001996	0.992088	0.999912
0.5	-0.1	0.3	0.1	0.3	2000	1	0	1	1	1	0	1	1	1	0	1	1
0.5	-0.1	0.3	0.1	0.3	3000	1	0	1	1	1	0	1	1	1	0	1	1
0.5	-0.1	0.3	0.1	0.3	4000	1	0	1	1	1	0	1	1	1	0	1	1
0.5	-0.1	0.3	0.1	0.3	5000	1	0	1	1	1	0	1	1	1	0	1	1
0.5	-0.1	0.3	0.1	0.3	6000	1	0	1	1	1	0	1	1	1	0	1	1
0.5	-0.1	0.3	0.1	0.3	7000	1	0	1	1	1	0	1	1	1	0	1	1
0.5	-0.1	0.3	0.1	0.3	8000	1	0	1	1	1	0	1	1	1	0	1	1
0.5	-0.1	0.3	0.1	0.3	9000	1	0	1	1	1	0	1	1	1	0	1	1
0.5	-0.1	0.3	0.1	0.3	10000	1	0	1	1	1	0	1	1	1	0	1	1
0.5	-0.1	0.3	0.1	0.5	1000	0.995	0.00223047	0.990628	0.999372	0.995	0.00223047	0.990628	0.999372	0.993	0.00263647	0.987833	0.998167
0.5	-0.1	0.3	0.1	0.5	2000	1	0	1	1	1	0	1	1	1	0	1	1
0.5	-0.1	0.3	0.1	0.5	3000	1	0	1	1	1	0	1	1	1	0	1	1
0.5	-0.1	0.3	0.1	0.5	4000	1	0	1	1	1	0	1	1	1	0	1	1
0.5	-0.1	0.3	0.1	0.5	5000	1	0	1	1	1	0	1	1	1	0	1	1
0.5	-0.1	0.3	0.1	0.5	6000	1	0	1	1	1	0	1	1	1	0	1	1
0.5	-0.1	0.3	0.1	0.5	7000	1	0	1	1	1	0	1	1	1	0	1	1
0.5	-0.1	0.3	0.1	0.5	8000	1	0	1	1	1	0	1	1	1	0	1	1
0.5	-0.1	0.3	0.1	0.5	9000	1	0	1	1	1	0	1	1	1	0	1	1
0.5	-0.1	0.3	0.1	0.5	10000	1	0	1	1	1	0	1	1	1	0	1	1
0.5	-0.1	0.3	0.3	0.1	1000	0.995	0.00223047	0.990628	0.999372	0.995	0.00223047	0.990628	0.999372	0.996	0.001996	0.992088	0.999912
0.5	-0.1	0.3	0.3	0.1	2000	1	0	1	1	1	0	1	1	1	0	1	1
0.5	-0.1	0.3	0.3	0.1	3000	1	0	1	1	1	0	1	1	1	0	1	1
0.5	-0.1	0.3	0.3	0.1	4000	1	0	1	1	1	0	1	1	1	0	1	1
0.5	-0.1	0.3	0.3	0.1	5000	1	0	1	1	1	0	1	1	1	0	1	1
0.5	-0.1	0.3	0.3	0.1	6000	1	0	1	1	1	0	1	1	1	0	1	1
0.5	-0.1	0.3	0.3	0.1	7000	1	0	1	1	1	0	1	1	1	0	1	1
0.5	-0.1	0.3	0.3	0.1	8000	1	0	1	1	1	0	1	1	1	0	1	1
0.5	-0.1	0.3	0.3	0.1	9000	1	0	1	1	1	0	1	1	1	0	1	1
0.5	-0.1	0.3	0.3	0.1	10000	1	0	1	1	1	0	1	1	1	0	1	1
0.5	-0.1	0.3	0.3	0.3	1000	0.994	0.00244213	0.989213	0.998787	0.994	0.00244213	0.989213	0.998787	0.995	0.00223047	0.990628	0.999372
0.5	-0.1	0.3	0.3	0.3	2000	1	0	1	1	1	0	1	1	1	0	1	1
0.5	-0.1	0.3	0.3	0.3	3000	1	0	1	1	1	0	1	1	1	0	1	1
0.5	-0.1	0.3	0.3	0.3	4000	1	0	1	1	1	0	1	1	1	0	1	1
0.5	-0.1	0.3	0.3	0.3	5000	1	0	1	1	1	0	1	1	1	0	1	1
0.5	-0.1	0.3	0.3	0.3	6000	1	0	1	1	1	0	1	1	1	0	1	1
0.5	-0.1	0.3	0.3	0.3	7000	1	0	1	1	1	0	1	1	1	0	1	1
0.5	-0.1	0.3	0.3	0.3	8000	1	0	1	1	1	0	1	1	1	0	1	1
0.5	-0.1	0.3	0.3	0.3	9000	1	0	1	1	1	0	1	1	1	0	1	1
0.5	-0.1	0.3	0.3	0.3	10000	1	0	1	1	1	0	1	1	1	0	1	1
0.5	-0.1	0.3	0.3	0.5	1000	1	0	1	1	1	0	1	1	0.997	0.00172945	0.99361	1.00039
0.5	-0.1	0.3	0.3	0.5	2000	1	0	1	1	1	0	1	1	1	0	1	1
0.5	-0.1	0.3	0.3	0.5	3000	1	0	1	1	1	0	1	1	1	0	1	1
0.5	-0.1	0.3	0.3	0.5	4000	1	0	1	1	1	0	1	1	1	0	1	1
0.5	-0.1	0.3	0.3	0.5	5000	1	0	1	1	1	0	1	1	1	0	1	1
0.5	-0.1	0.3	0.3	0.5	6000	1	0	1	1	1	0	1	1	1	0	1	1
0.5	-0.1	0.3	0.3	0.5	7000	1	0	1	1	1	0	1	1	1	0	1	1
0.5	-0.1	0.3	0.3	0.5	8000	1	0	1	1	1	0	1	1	1	0	1	1
0.5	-0.1	0.3	0.3	0.5	9000	1	0	1	1	1	0	1	1	1	0	1	1
0.5	-0.1	0.3	0.3	0.5	10000	1	0	1	1	1	0	1	1	1	0	1	1
0.5	-0.1	0.3	0.5	0.1	1000	0.995	0.00223047	0.990628	0.999372	0.995	0.00223047	0.990628	0.999372	0.998	0.0014128	0.995231	1.00077
0.5	-0.1	0.3	0.5	0.1	2000	1	0	1	1	1	0	1	1	1	0	1	1
0.5	-0.1	0.3	0.5	0.1	3000	1	0	1	1	1	0	1	1	1	0	1	1
0.5	-0.1	0.3	0.5	0.1	4000	1	0	1	1	1	0	1	1	1	0	1	1
0.5	-0.1	0.3	0.5	0.1	5000	1	0	1	1	1	0	1	1	1	0	1	1
0.5	-0.1	0.3	0.5	0.1	6000	1	0	1	1	1	0	1	1	1	0	1	1
0.5	-0.1	0.3	0.5	0.1	7000	1	0	1	1	1	0	1	1	1	0	1	1
0.5	-0.1	0.3	0.5	0.1	8000	1	0	1	1	1	0	1	1	1	0	1	1
0.5	-0.1	0.3	0.5	0.1	9000	1	0	1	1	1	0	1	1	1	0	1	1
0.5	-0.1	0.3	0.5	0.1	10000	1	0	1	1	1	0	1	1	1	0	1	1
0.5	-0.1	0.3	0.5	0.3	1000	0.996	0.001996	0.992088	0.999912	0.996	0.001996	0.992088	0.999912	1	0	1	1
0.5	-0.1	0.3	0.5	0.3	2000	1	0	1	1	1	0	1	1	1	0	1	1
0.5	-0.1	0.3	0.5	0.3	3000	1	0	1	1	1	0	1	1	1	0	1	1
0.5	-0.1	0.3	0.5	0.3	4000	1	0	1	1	1	0	1	1	1	0	1	1
0.5	-0.1	0.3	0.5	0.3	5000	1	0	1	1	1	0	1	1	1	0	1	1
0.5	-0.1	0.3	0.5	0.3	6000	1	0	1	1	1	0	1	1	1	0	1	1
0.5	-0.1	0.3	0.5	0.3	7000	1	0	1	1	1	0	1	1	1	0	1	1
0.5	-0.1	0.3	0.5	0.3	8000	1	0	1	1	1	0	1	1	1	0	1	1
0.5	-0.1	0.3	0.5	0.3	9000	1	0	1	1	1	0	1	1	1	0	1	1
0.5	-0.1	0.3	0.5	0.3	10000	1	0	1	1	1	0	1	1	1	0	1	1
0.5	-0.1	0.3	0.5	0.5	1000	0.999	0.0009995	0.997041	1.00096	0.999	0.0009995	0.997041	1.00096	1	0	1	1
0.5	-0.1	0.3	0.5	0.5	2000	1	0	1	1	1	0	1	1	1	0	1	1
0.5	-0.1	0.3	0.5	0.5	3000	1	0	1	1	1	0	1	1	1	0	1	1
0.5	-0.1	0.3	0.5	0.5	4000	1	0	1	1	1	0	1	1	1	0	1	1
0.5	-0.1	0.3	0.5	0.5	5000	1	0	1	1	1	0	1	1	1	0	1	1
0.5	-0.1	0.3	0.5	0.5	6000	1	0	1	1	1	0	1	1	1	0	1	1
0.5	-0.1	0.3	0.5	0.5	7000	1	0	1	1	1	0	1	1	1	0	1	1
0.5	-0.1	0.3	0.5	0.5	8000	1	0	1	1	1	0	1	1	1	0	1	1
0.5	-0.1	0.3	0.5	0.5	9000	1	0	1	1	1	0	1	1	1	0	1	1
0.5	-0.1	0.3	0.5	0.5	10000	1	0	1	1	1	0	1	1	1	0	1	1
0.5	0.1	0.1	0.1	0.1	1000	0.219	0.0130782	0.193367	0.244633	0.225	0.0132051	0.199118	0.250882	0.356	0.0151415	0.326323	0.385677
0.5	0.1	0.1	0.1	0.1	2000	0.585	0.0155812	0.554461	0.615539	0.587	0.0155702	0.556482	0.617518	0.656	0.0150221	0.626557	0.685443
0.5	0.1	0.1	0.1	0.1	3000	0.778	0.0131421	0.752241	0.803759	0.78	0.0130996	0.754325	0.805675	0.821	0.0121227	0.79724	0.84476
0.5	0.1	0.1	0.1	0.1	4000	0.893	0.00977502	0.873841	0.912159	0.893	0.00977502	0.873841	0.912159	0.912	0.00895857	0.894441	0.929559
0.5	0.1	0.1	0.1	0.1	5000	0.965	0.00581163	0.953609	0.976391	0.965	0.00581163	0.953609	0.976391	0.969	0.00548078	0.958258	0.979742
0.5	0.1	0.1	0.1	0.1	6000	0.987	0.00358204	0.979979	0.994021	0.987	0.00358204	0.979979	0.994021	0.988	0.00344325	0.981251	0.994749
0.5	0.1	0.1	0.1	0.1	7000	0.992	0.00281709	0.986479	0.997521	0.992	0.00281709	0.986479	0.997521	0.994	0.00244213	0.989213	0.998787
0.5	0.1	0.1	0.1	0.1	8000	0.999	0.0009995	0.997041	1.00096	0.999	0.0009995	0.997041	1.00096	0.998	0.0014128	0.995231	1.00077
0.5	0.1	0.1	0.1	0.1	9000	0.999	0.0009995	0.997041	1.00096	0.999	0.0009995	0.997041	1.00096	0.999	0.0009995	0.997041	1.00096
0.5	0.1	0.1	0.1	0.1	10000	1	0	1	1	1	0	1	1	1	0	1	1
0.5	0.1	0.1	0.1	0.3	1000	0.359	0.0151697	0.329267	0.388733	0.363	0.0152063	0.333196	0.392804	0.385	0.0153875	0.354841	0.415159
0.5	0.1	0.1	0.1	0.3	2000	0.674	0.0148231	0.644947	0.703053	0.676	0.0147995	0.646993	0.705007	0.661	0.0149693	0.63166	0.69034
0.5	0.1	0.1	0.1	0.3	3000	0.848	0.0113532	0.825748	0.870252	0.848	0.0113532	0.825748	0.870252	0.834	0.0117662	0.810938	0.857062
0.5	0.1	0.1	0.1	0.3	4000	0.929	0.00812151	0.913082	0.944918	0.929	0.00812151	0.913082	0.944918	0.918	0.00867617	0.900995	0.935005
0.5	0.1	0.1	0.1	0.3	5000	0.964	0.00589101	0.952454	0.975546	0.964	0.00589101	0.952454	0.975546	0.959	0.00627049	0.94671	0.97129
0.5	0.1	0.1	0.1	0.3	6000	0.985	0.00384383	0.977466	0.992534	0.985	0.00384383	0.977466	0.992534	0.983	0.00408791	0.974988	0.991012
0.5	0.1	0.1	0.1	0.3	7000	0.994	0.00244213	0.989213	0.998787	0.994	0.00244213	0.989213	0.998787	0.994	0.00244213	0.989213	0.998787
0.5	0.1	0.1	0.1	0.3	8000	0.999	0.0009995	0.997041	1.00096	0.999	0.0009995	0.997041	1.00096	0.999	0.0009995	0.997041	1.00096
0.5	0.1	0.1	0.1	0.3	9000	0.997	0.00172945	0.99361	1.00039	0.997	0.00172945	0.99361	1.00039	0.997	0.00172945	0.99361	1.00039
0.5	0.1	0.1	0.1	0.3	10000	1	0	1	1	1	0	1	1	0.999	0.0009995	0.997041	1.00096
0.5	0.1	0.1	0.1	0.5	1000	0.505	0.0158106	0.474011	0.535989	0.508	0.0158094	0.477014	0.538986	0.434	0.015673	0.403281	0.464719
0.5	0.1	0.1	0.1	0.5	2000	0.735	0.0139562	0.707646	0.762354	0.735	0.0139562	0.707646	0.762354	0.642	0.0151603	0.612286	0.671714
0.5	0.1	0.1	0.1	0.5	3000	0.865	0.0108062	0.84382	0.88618	0.865	0.0108062	0.84382	0.88618	0.802	0.0126014	0.777301	0.826699
0.5	0.1	0.1	0.1	0.5	4000	0.937	0.00768316	0.921941	0.952059	0.937	0.00768316	0.921941	0.952059	0.912	0.00895857	0.894441	0.929559
0.5	0.1	0.1	0.1	0.5	5000	0.97	0.00539444	0.959427	0.980573	0.97	0.00539444	0.959427	0.980573	0.963	0.00596917	0.9513	0.9747
0.5	0.1	0.1	0.1	0.5	6000	0.987	0.00358204	0.979979	0.994021	0.987	0.00358204	0.979979	0.994021	0.984	0.00396787	0.976223	0.991777
0.5	0.1	0.1	0.1	0.5	7000	0.998	0.0014128	0.995231	1.00077	0.998	0.0014128	0.995231	1.00077	0.991	0.00298647	0.985147	0.996853
0.5	0.1	0.1	0.1	0.5	8000	1	0	1	1	1	0	1	1	1	0	1	1
0.5	0.1	0.1	0.1	0.5	9000	0.999	0.0009995	0.997041	1.00096	0.999	0.0009995	0.997041	1.00096	0.997	0.00172945	0.99361	1.00039
0.5	0.1	0.1	0.1	0.5	10000	1	0	1	1	1	0	1	1	0.998	0.0014128	0.995231	1.00077
0.5	0.1	0.1	0.3	0.1	1000	0.244	0.0135818	0.21738	0.27062	0.249	0.0136748	0.222197	0.275803	0.411	0.0155589	0.380505	0.441495
0.5	0.1	0.1	0.3	0.1	2000	0.595	0.0155234	0.564574	0.625426	0.598	0.0155047	0.567611	0.628389	0.713	0.0143049	0.684962	0.741038
0.5	0.1	0.1	0.3	0.1	3000	0.808	0.0124554	0.783587	0.832413	0.808	0.0124554	0.783587	0.832413	0.872	0.0105648	0.851293	0.892707
0.5	0.1	0.1	0.3	0.1	4000	0.886	0.0100501	0.866302	0.905698	0.886	0.0100501	0.866302	0.905698	0.94	0.00750999	0.92528	0.95472
0.5	0.1	0.1	0.3	0.1	5000	0.962	0.00604616	0.95015	0.97385	0.962	0.00604616	0.95015	0.97385	0.983	0.00408791	0.974988	0.991012
0.5	0.1	0.1	0.3	0.1	6000	0.975	0.0049371	0.965323	0.984677	0.975	0.0049371	0.965323	0.984677	0.984	0.00396787	0.976223	0.991777
0.5	0.1	0.1	0.3	0.1	7000	0.997	0.00172945	0.99361	1.00039	0.997	0.00172945	0.99361	1.00039	0.999	0.0009995	0.997041	1.00096
0.5	0.1	0.1	0.3	0.1	8000	0.998	0.0014128	0.995231	1.00077	0.998	0.0014128	0.995231	1.00077	1	0	1	1
0.5	0.1	0.1	0.3	0.1	9000	0.999	0.0009995	0.997041	1.00096	0.999	0.0009995	0.997041	1.00096	0.999	0.0009995	0.997041	1.00096
0.5	0.1	0.1	0.3	0.1	10000	1	0	1	1	1	0	1	1	1	0	1	1
0.5	0.1	0.1	0.3	0.3	1000	0.373	0.0152928	0.343026	0.402974	0.376	0.0153174	0.345978	0.406022	0.436	0.0156813	0.405265	0.466735
0.5	0.1	0.1	0.3	0.3	2000	0.669	0.0148808	0.639834	0.698166	0.671	0.014858	0.641878	0.700122	0.69	0.0146253	0.661334	0.718666
0.5	0.1	0.1	0.3	0.3	3000	0.848	0.0113532	0.825748	0.870252	0.848	0.0113532	0.825748	0.870252	0.868	0.010704	0.84702	0.88898
0.5	0.1	0.1	0.3	0.3	4000	0.943	0.00733151	0.92863	0.95737	0.943	0.00733151	0.92863	0.95737	0.936	0.00773977	0.92083	0.95117
0.5	0.1	0.1	0.3	0.3	5000	0.973	0.00512552	0.962954	0.983046	0.974	0.0050323	0.964137	0.983863	0.979	0.0045342	0.970113	0.987887
0.5	0.1	0.1	0.3	0.3	6000	0.979	0.0045342	0.970113	0.987887	0.979	0.0045342	0.970113	0.987887	0.988	0.00344325	0.981251	0.994749
0.5	0.1	0.1	0.3	0.3	7000	0.996	0.001996	0.992088	0.999912	0.996	0.001996	0.992088	0.999912	0.998	0.0014128	0.995231	1.00077
0.5	0.1	0.1	0.3	0.3	8000	0.997	0.00172945	0.99361	1.00039	0.997	0.00172945	0.99361	1.00039	0.999	0.0009995	0.997041	1.00096
0.5	0.1	0.1	0.3	0.3	9000	1	0	1	1	1	0	1	1	1	0	1	1
0.5	0.1	0.1	0.3	0.3	10000	1	0	1	1	1	0	1	1	1	0	1	1
0.5	0.1	0.1	0.3	0.5	1000	0.459	0.0157581	0.428114	0.489886	0.46	0.0157607	0.429109	0.490891	0.406	0.0155295	0.375562	0.436438
0.5	0.1	0.1	0.3	0.5	2000	0.725	0.01412	0.697325	0.752675	0.725	0.01412	0.697325	0.752675	0.685	0.0146893	0.656209	0.713791
0.5	0.1	0.1	0.3	0.5	3000	0.89	0.00989444	0.870607	0.909393	0.89	0.00989444	0.870607	0.909393	0.872	0.0105648	0.851293	0.892707
0.5	0.1	0.1	0.3	0.5	4000	0.939	0.00756829	0.924166	0.953834	0.939	0.00756829	0.924166	0.953834	0.941	0.00745111	0.926396	0.955604
0.5	0.1	0.1	0.3	0.5	5000	0.976	0.00483983	0.966514	0.985486	0.976	0.00483983	0.966514	0.985486	0.971	0.00530651	0.960599	0.981401
0.5	0.1	0.1	0.3	0.5	6000	0.992	0.00281709	0.986479	0.997521	0.992	0.00281709	0.986479	0.997521	0.995	0.00223047	0.990628	0.999372
0.5	0.1	0.1	0.3	0.5	7000	0.993	0.00263647	0.987833	0.998167	0.993	0.00263647	0.987833	0.998167	0.998	0.0014128	0.995231	1.00077
0.5	0.1	0.1	0.3	0.5	8000	0.998	0.0014128	0.995231	1.00077	0.998	0.0014128	0.995231	1.00077	0.999	0.0009995	0.997041	1.00096
0.5	0.1	0.1	0.3	0.5	9000	1	0	1	1	1	0	1	1	1	0	1	1
0.5	0.1	0.1	0.3	0.5	10000	1	0	1	1	1	0	1	1	1	0	1	1
0.5	0.1	0.1	0.5	0.1	1000	0.237	0.0134473	0.210643	0.263357	0.242	0.0135439	0.215454	0.268546	0.522	0.0157961	0.49104	0.55296
0.5	0.1	0.1	0.5	0.1	2000	0.59	0.0155531	0.559516	0.620484	0.592	0.0155414	0.561539	0.622461	0.797	0.0127197	0.772069	0.821931
0.5	0.1	0.1	0.5	0.1	3000	0.793	0.0128121	0.767888	0.818112	0.795	0.0127662	0.769978	0.820022	0.929	0.00812151	0.913082	0.944918
0.5	0.1	0.1	0.5	0.1	4000	0.906	0.00922843	0.887912	0.924088	0.906	0.00922843	0.887912	0.924088	0.978	0.00463853	0.968908	0.987092
0.5	0.1	0.1	0.5	0.1	5000	0.961	0.00612201	0.949001	0.972999	0.961	0.00612201	0.949001	0.972999	0.998	0.0014128	0.995231	1.00077
0.5	0.1	0.1	0.5	0.1	6000	0.984	0.00396787	0.976223	0.991777	0.984	0.00396787	0.976223	0.991777	0.998	0.0014128	0.995231	1.00077
0.5	0.1	0.1	0.5	0.1	7000	0.996	0.001996	0.992088	0.999912	0.996	0.001996	0.992088	0.999912	1	0	1	1
0.5	0.1	0.1	0.5	0.1	8000	0.998	0.0014128	0.995231	1.00077	0.998	0.0014128	0.995231	1.00077	1	0	1	1
0.5	0.1	0.1	0.5	0.1	9000	0.998	0.0014128	0.995231	1.00077	0.998	0.0014128	0.995231	1.00077	1	0	1	1
0.5	0.1	0.1	0.5	0.1	10000	1	0	1	1	1	0	1	1	1	0	1	1
0.5	0.1	0.1	0.5	0.3	1000	0.342	0.0150012	0.312598	0.371402	0.343	0.0150117	0.313577	0.372423	0.473	0.0157883	0.442055	0.503945
0.5	0.1	0.1	0.5	0.3	2000	0.659	0.0149906	0.629618	0.688382	0.663	0.0149476	0.633703	0.692297	0.784	0.0130132	0.758494	0.809506
0.5	0.1	0.1	0.5	0.3	3000	0.843	0.0115044	0.820451	0.865549	0.845	0.0114444	0.822569	0.867431	0.926	0.00827792	0.909775	0.942225
0.5	0.1	0.1	0.5	0.3	4000	0.936	0.00773977	0.92083	0.95117	0.937	0.00768316	0.921941	0.952059	0.973	0.00512552	0.962954	0.983046
0.5	0.1	0.1	0.5	0.3	5000	0.958	0.00634319	0.945567	0.970433	0.958	0.00634319	0.945567	0.970433	0.993	0.00263647	0.987833	0.998167
0.5	0.1	0.1	0.5	0.3	6000	0.988	0.00344325	0.981251	0.994749	0.988	0.00344325	0.981251	0.994749	0.997	0.00172945	0.99361	1.00039
0.5	0.1	0.1	0.5	0.3	7000	0.998	0.0014128	0.995231	1.00077	0.998	0.0014128	0.995231	1.00077	1	0	1	1
0.5	0.1	0.1	0.5	0.3	8000	1	0	1	1	1	0	1	1	1	0	1	1
0.5	0.1	0.1	0.5	0.3	9000	0.998	0.0014128	0.995231	1.00077	0.998	0.0014128	0.995231	1.00077	1	0	1	1
0.5	0.1	0.1	0.5	0.3	10000	1	0	1	1	1	0	1	1	1	0	1	1
0.5	0.1	0.1	0.5	0.5	1000	0.49	0.0158082	0.459016	0.520984	0.49	0.0158082	0.459016	0.520984	0.493	0.0158098	0.462013	0.523987
0.5	0.1	0.1	0.5	0.5	2000	0.728	0.0140718	0.700419	0.755581	0.728	0.0140718	0.700419	0.755581	0.784	0.0130132	0.758494	0.809506
0.5	0.1	0.1	0.5	0.5	3000	0.883	0.0101642	0.863078	0.902922	0.883	0.0101642	0.863078	0.902922	0.928	0.00817411	0.911979	0.944021
0.5	0.1	0.1	0.5	0.5	4000	0.939	0.00756829	0.924166	0.953834	0.939	0.00756829	0.924166	0.953834	0.979	0.0045342	0.970113	0.987887
0.5	0.1	0.1	0.5	0.5	5000	0.98	0.00442719	0.971323	0.988677	0.98	0.00442719	0.971323	0.988677	0.995	0.00223047	0.990628	0.999372
0.5	0.1	0.1	0.5	0.5	6000	0.99	0.00314643	0.983833	0.996167	0.99	0.00314643	0.983833	0.996167	0.995	0.00223047	0.990628	0.999372
0.5	0.1	0.1	0.5	0.5	7000	0.999	0.0009995	0.997041	1.00096	0.999	0.0009995	0.997041	1.00096	1	0	1	1
0.5	0.1	0.1	0.5	0.5	8000	1	0	1	1	1	0	1	1	1	0	1	1
0.5	0.1	0.1	0.5	0.5	9000	1	0	1	1	1	0	1	1	1	0	1	1
0.5	0.1	0.1	0.5	0.5	10000	1	0	1	1	1	0	1	1	1	0	1	1
0.5	0.1	0.3	0.1	0.1	1000	1	0	1	1	1	0	1	1	1	0	1	1
0.5	0.1	0.3	0.1	0.1	2000	1	0	1	1	1	0	1	1	1	0	1	1
0.5	0.1	0.3	0.1	0.1	3000	1	0	1	1	1	0	1	1	1	0	1	1
0.5	0.1	0.3	0.1	0.1	4000	1	0	1	1	1	0	1	1	1	0	1	1
0.5	0.1	0.3	0.1	0.1	5000	1	0	1	1	1	0	1	1	1	0	1	1
0.5	0.1	0.3	0.1	0.1	6000	1	0	1	1	1	0	1	1	1	0	1	1
0.5	0.1	0.3	0.1	0.1	7000	1	0	1	1	1	0	1	1	1	0	1	1
0.5	0.1	0.3	0.1	0.1	8000	1	0	1	1	1	0	1	1	1	0	1	1
0.5	0.1	0.3	0.1	0.1	9000	1	0	1	1	1	0	1	1	1	0	1	1
0.5	0.1	0.3	0.1	0.1	10000	1	0	1	1	1	0	1	1	1	0	1	1
0.5	0.1	0.3	0.1	0.3	1000	0.998	0.0014128	0.995231	1.00077	0.998	0.0014128	0.995231	1.00077	0.998	0.0014128	0.995231	1.00077
0.5	0.1	0.3	0.1	0.3	2000	1	0	1	1	1	0	1	1	1	0	1	1
0.5	0.1	0.3	0.1	0.3	3000	1	0	1	1	1	0	1	1	1	0	1	1
0.5	0.1	0.3	0.1	0.3	4000	1	0	1	1	1	0	1	1	1	0	1	1
0.5	0.1	0.3	0.1	0.3	5000	1	0	1	1	1	0	1	1	1	0	1	1
0.5	0.1	0.3	0.1	0.3	6000	1	0	1	1	1	0	1	1	1	0	1	1
0.5	0.1	0.3	0.1	0.3	7000	1	0	1	1	1	0	1	1	1	0	1	1
0.5	0.1	0.3	0.1	0.3	8000	1	0	1	1	1	0	1	1	1	0	1	1
0.5	0.1	0.3	0.1	0.3	9000	1	0	1	1	1	0	1	1	1	0	1	1
0.5	0.1	0.3	0.1	0.3	10000	1	0	1	1	1	0	1	1	1	0	1	1
0.5	0.1	0.3	0.1	0.5	1000	1	0	1	1	1	0	1	1	1	0	1	1
0.5	0.1	0.3	0.1	0.5	2000	1	0	1	1	1	0	1	1	1	0	1	1
0.5	0.1	0.3	0.1	0.5	3000	1	0	1	1	1	0	1	1	1	0	1	1
0.5	0.1	0.3	0.1	0.5	4000	1	0	1	1	1	0	1	1	1	0	1	1
0.5	0.1	0.3	0.1	0.5	5000	1	0	1	1	1	0	1	1	1	0	1	1
0.5	0.1	0.3	0.1	0.5	6000	1	0	1	1	1	0	1	1	1	0	1	1
0.5	0.1	0.3	0.1	0.5	7000	1	0	1	1	1	0	1	1	1	0	1	1
0.5	0.1	0.3	0.1	0.5	8000	1	0	1	1	1	0	1	1	1	0	1	1
0.5	0.1	0.3	0.1	0.5	9000	1	0	1	1	1	0	1	1	1	0	1	1
0.5	0.1	0.3	0.1	0.5	10000	1	0	1	1	1	0	1	1	1	0	1	1
0.5	0.1	0.3	0.3	0.1	1000	1	0	1	1	1	0	1	1	1	0	1	1
0.5	0.1	0.3	0.3	0.1	2000	1	0	1	1	1	0	1	1	1	0	1	1
0.5	0.1	0.3	0.3	0.1	3000	1	0	1	1	1	0	1	1	1	0	1	1
0.5	0.1	0.3	0.3	0.1	4000	1	0	1	1	1	0	1	1	1	0	1	1
0.5	0.1	0.3	0.3	0.1	5000	1	0	1	1	1	0	1	1	1	0	1	1
0.5	0.1	0.3	0.3	0.1	6000	1	0	1	1	1	0	1	1	1	0	1	1
0.5	0.1	0.3	0.3	0.1	7000	1	0	1	1	1	0	1	1	1	0	1	1
0.5	0.1	0.3	0.3	0.1	8000	1	0	1	1	1	0	1	1	1	0	1	1
0.5	0.1	0.3	0.3	0.1	9000	1	0	1	1	1	0	1	1	1	0	1	1
0.5	0.1	0.3	0.3	0.1	10000	1	0	1	1	1	0	1	1	1	0	1	1
0.5	0.1	0.3	0.3	0.3	1000	1	0	1	1	1	0	1	1	1	0	1	1
0.5	0.1	0.3	0.3	0.3	2000	1	0	1	1	1	0	1	1	1	0	1	1
0.5	0.1	0.3	0.3	0.3	3000	1	0	1	1	1	0	1	1	1	0	1	1
0.5	0.1	0.3	0.3	0.3	4000	1	0	1	1	1	0	1	1	1	0	1	1
0.5	0.1	0.3	0.3	0.3	5000	1	0	1	1	1	0	1	1	1	0	1	1
0.5	0.1	0.3	0.3	0.3	6000	1	0	1	1	1	0	1	1	1	0	1	1
0.5	0.1	0.3	0.3	0.3	7000	1	0	1	1	1	0	1	1	1	0	1	1
0.5	0.1	0.3	0.3	0.3	8000	1	0	1	1	1	0	1	1	1	0	1	1
0.5	0.1	0.3	0.3	0.3	9000	1	0	1	1	1	0	1	1	1	0	1	1
0.5	0.1	0.3	0.3	0.3	10000	1	0	1	1	1	0	1	1	1	0	1	1
0.5	0.1	0.3	0.3	0.5	1000	0.998	0.0014128	0.995231	1.00077	0.998	0.0014128	0.995231	1.00077	0.999	0.0009995	0.997041	1.00096
0.5	0.1	0.3	0.3	0.5	2000	1	0	1	1	1	0	1	1	1	0	1	1
0.5	0.1	0.3	0.3	0.5	3000	1	0	1	1	1	0	1	1	1	0	1	1
0.5	0.1	0.3	0.3	0.5	4000	1	0	1	1	1	0	1	1	1	0	1	1
0.5	0.1	0.3	0.3	0.5	5000	1	0	1	1	1	0	1	1	1	0	1	1
0.5	0.1	0.3	0.3	0.5	6000	1	0	1	1	1	0	1	1	1	0	1	1
0.5	0.1	0.3	0.3	0.5	7000	1	0	1	1	1	0	1	1	1	0	1	1
0.5	0.1	0.3	0.3	0.5	8000	1	0	1	1	1	0	1	1	1	0	1	1
0.5	0.1	0.3	0.3	0.5	9000	1	0	1	1	1	0	1	1	1	0	1	1
0.5	0.1	0.3	0.3	0.5	10000	1	0	1	1	1	0	1	1	1	0	1	1
0.5	0.1	0.3	0.5	0.1	1000	1	0	1	1	1	0	1	1	1	0	1	1
0.5	0.1	0.3	0.5	0.1	2000	1	0	1	1	1	0	1	1	1	0	1	1
0.5	0.1	0.3	0.5	0.1	3000	1	0	1	1	1	0	1	1	1	0	1	1
0.5	0.1	0.3	0.5	0.1	4000	1	0	1	1	1	0	1	1	1	0	1	1
0.5	0.1	0.3	0.5	0.1	5000	1	0	1	1	1	0	1	1	1	0	1	1
0.5	0.1	0.3	0.5	0.1	6000	1	0	1	1	1	0	1	1	1	0	1	1
0.5	0.1	0.3	0.5	0.1	7000	1	0	1	1	1	0	1	1	1	0	1	1
0.5	0.1	0.3	0.5	0.1	8000	1	0	1	1	1	0	1	1	1	0	1	1
0.5	0.1	0.3	0.5	0.1	9000	1	0	1	1	1	0	1	1	1	0	1	1
0.5	0.1	0.3	0.5	0.1	10000	1	0	1	1	1	0	1	1	1	0	1	1
0.5	0.1	0.3	0.5	0.3	1000	0.999	0.0009995	0.997041	1.00096	0.999	0.0009995	0.997041	1.00096	1	0	1	1
0.5	0.1	0.3	0.5	0.3	2000	1	0	1	1	1	0	1	1	1	0	1	1
0.5	0.1	0.3	0.5	0.3	3000	1	0	1	1	1	0	1	1	1	0	1	1
0.5	0.1	0.3	0.5	0.3	4000	1	0	1	1	1	0	1	1	1	0	1	1
0.5	0.1	0.3	0.5	0.3	5000	1	0	1	1	1	0	1	1	1	0	1	1
0.5	0.1	0.3	0.5	0.3	6000	1	0	1	1	1	0	1	1	1	0	1	1
0.5	0.1	0.3	0.5	0.3	7000	1	0	1	1	1	0	1	1	1	0	1	1
0.5	0.1	0.3	0.5	0.3	8000	1	0	1	1	1	0	1	1	1	0	1	1
0.5	0.1	0.3	0.5	0.3	9000	1	0	1	1	1	0	1	1	1	0	1	1
0.5	0.1	0.3	0.5	0.3	10000	1	0	1	1	1	0	1	1	1	0	1	1
0.5	0.1	0.3	0.5	0.5	1000	0.999	0.0009995	0.997041	1.00096	0.999	0.0009995	0.997041	1.00096	1	0	1	1
0.5	0.1	0.3	0.5	0.5	2000	1	0	1	1	1	0	1	1	1	0	1	1
0.5	0.1	0.3	0.5	0.5	3000	1	0	1	1	1	0	1	1	1	0	1	1
0.5	0.1	0.3	0.5	0.5	4000	1	0	1	1	1	0	1	1	1	0	1	1
0.5	0.1	0.3	0.5	0.5	5000	1	0	1	1	1	0	1	1	1	0	1	1
0.5	0.1	0.3	0.5	0.5	6000	1	0	1	1	1	0	1	1	1	0	1	1
0.5	0.1	0.3	0.5	0.5	7000	1	0	1	1	1	0	1	1	1	0	1	1
0.5	0.1	0.3	0.5	0.5	8000	1	0	1	1	1	0	1	1	1	0	1	1
0.5	0.1	0.3	0.5	0.5	9000	1	0	1	1	1	0	1	1	1	0	1	1
0.5	0.1	0.3	0.5	0.5	10000	1	0	1	1	1	0	1	1	1	0	1	1
0.5	0.5	0.1	0.1	0.1	1000	0.465	0.0157726	0.434086	0.495914	0.467	0.0157769	0.436077	0.497923	0.555	0.0157154	0.524198	0.585802
0.5	0.5	0.1	0.1	0.1	2000	0.812	0.0123554	0.787783	0.836217	0.814	0.0123046	0.789883	0.838117	0.841	0.0115637	0.818335	0.863665
0.5	0.5	0.1	0.1	0.1	3000	0.946	0.00714731	0.931991	0.960009	0.946	0.00714731	0.931991	0.960009	0.955	0.00655553	0.942151	0.967849
0.5	0.5	0.1	0.1	0.1	4000	0.984	0.00396787	0.976223	0.991777	0.984	0.00396787	0.976223	0.991777	0.986	0.00371537	0.978718	0.993282
0.5	0.5	0.1	0.1	0.1	5000	0.995	0.00223047	0.990628	0.999372	0.995	0.00223047	0.990628	0.999372	0.996	0.001996	0.992088	0.999912
0.5	0.5	0.1	0.1	0.1	6000	0.999	0.0009995	0.997041	1.00096	0.999	0.0009995	0.997041	1.00096	0.999	0.0009995	0.997041	1.00096
0.5	0.5	0.1	0.1	0.1	7000	1	0	1	1	1	0	1	1	1	0	1	1
0.5	0.5	0.1	0.1	0.1	8000	1	0	1	1	1	0	1	1	1	0	1	1
0.5	0.5	0.1	0.1	0.1	9000	1	0	1	1	1	0	1	1	1	0	1	1
0.5	0.5	0.1	0.1	0.1	10000	1	0	1	1	1	0	1	1	1	0	1	1
0.5	0.5	0.1	0.1	0.3	1000	0.568	0.0156645	0.537298	0.598702	0.57	0.0156557	0.539315	0.600685	0.572	0.0156466	0.541333	0.602667
0.5	0.5	0.1	0.1	0.3	2000	0.853	0.0111978	0.831052	0.874948	0.853	0.0111978	0.831052	0.874948	0.842	0.0115341	0.819393	0.864607
0.5	0.5	0.1	0.1	0.3	3000	0.966	0.00573097	0.954767	0.977233	0.966	0.00573097	0.954767	0.977233	0.961	0.00612201	0.949001	0.972999
0.5	0.5	0.1	0.1	0.3	4000	0.997	0.00172945	0.99361	1.00039	0.997	0.00172945	0.99361	1.00039	0.993	0.00263647	0.987833	0.998167
0.5	0.5	0.1	0.1	0.3	5000	0.998	0.0014128	0.995231	1.00077	0.998	0.0014128	0.995231	1.00077	0.998	0.0014128	0.995231	1.00077
0.5	0.5	0.1	0.1	0.3	6000	1	0	1	1	1	0	1	1	1	0	1	1
0.5	0.5	0.1	0.1	0.3	7000	1	0	1	1	1	0	1	1	1	0	1	1
0.5	0.5	0.1	0.1	0.3	8000	1	0	1	1	1	0	1	1	1	0	1	1
0.5	0.5	0.1	0.1	0.3	9000	1	0	1	1	1	0	1	1	1	0	1	1
0.5	0.5	0.1	0.1	0.3	10000	1	0	1	1	1	0	1	1	1	0	1	1
0.5	0.5	0.1	0.1	0.5	1000	0.651	0.0150731	0.621457	0.680543	0.655	0.0150325	0.625536	0.684464	0.56	0.0156971	0.529234	0.590766
0.5	0.5	0.1	0.1	0.5	2000	0.886	0.0100501	0.866302	0.905698	0.887	0.0100115	0.867377	0.906623	0.849	0.0113225	0.826808	0.871192
0.5	0.5	0.1	0.1	0.5	3000	0.976	0.00483983	0.966514	0.985486	0.976	0.00483983	0.966514	0.985486	0.969	0.00548078	0.958258	0.979742
0.5	0.5	0.1	0.1	0.5	4000	0.992	0.00281709	0.986479	0.997521	0.992	0.00281709	0.986479	0.997521	0.991	0.00298647	0.985147	0.996853
0.5	0.5	0.1	0.1	0.5	5000	0.999	0.0009995	0.997041	1.00096	0.999	0.0009995	0.997041	1.00096	0.997	0.00172945	0.99361	1.00039
0.5	0.5	0.1	0.1	0.5	6000	1	0	1	1	1	0	1	1	0.999	0.0009995	0.997041	1.00096
0.5	0.5	0.1	0.1	0.5	7000	1	0	1	1	1	0	1	1	1	0	1	1
0.5	0.5	0.1	0.1	0.5	8000	1	0	1	1	1	0	1	1	1	0	1	1
0.5	0.5	0.1	0.1	0.5	9000	1	0	1	1	1	0	1	1	1	0	1	1
0.5	0.5	0.1	0.1	0.5	10000	1	0	1	1	1	0	1	1	1	0	1	1
0.5	0.5	0.1	0.3	0.1	1000	0.467	0.0157769	0.436077	0.497923	0.472	0.0157866	0.441058	0.502942	0.621	0.0153414	0.590931	0.651069
0.5	0.5	0.1	0.3	0.1	2000	0.843	0.0115044	0.820451	0.865549	0.844	0.0114745	0.82151	0.86649	0.913	0.00891241	0.895532	0.930468
0.5	0.5	0.1	0.3	0.1	3000	0.962	0.00604616	0.95015	0.97385	0.962	0.00604616	0.95015	0.97385	0.984	0.00396787	0.976223	0.991777
0.5	0.5	0.1	0.3	0.1	4000	0.987	0.00358204	0.979979	0.994021	0.987	0.00358204	0.979979	0.994021	0.991	0.00298647	0.985147	0.996853
0.5	0.5	0.1	0.3	0.1	5000	0.998	0.0014128	0.995231	1.00077	0.998	0.0014128	0.995231	1.00077	0.999	0.0009995	0.997041	1.00096
0.5	0.5	0.1	0.3	0.1	6000	1	0	1	1	1	0	1	1	1	0	1	1
0.5	0.5	0.1	0.3	0.1	7000	1	0	1	1	1	0	1	1	1	0	1	1
0.5	0.5	0.1	0.3	0.1	8000	1	0	1	1	1	0	1	1	1	0	1	1
0.5	0.5	0.1	0.3	0.1	9000	1	0	1	1	1	0	1	1	1	0	1	1
0.5	0.5	0.1	0.3	0.1	10000	1	0	1	1	1	0	1	1	1	0	1	1
0.5	0.5	0.1	0.3	0.3	1000	0.555	0.0157154	0.524198	0.585802	0.56	0.0156971	0.529234	0.590766	0.625	0.0153093	0.594994	0.655006
0.5	0.5	0.1	0.3	0.3	2000	0.891	0.0098549	0.871684	0.910316	0.891	0.0098549	0.871684	0.910316	0.92	0.00857904	0.903185	0.936815
0.5	0.5	0.1	0.3	0.3	3000	0.966	0.00573097	0.954767	0.977233	0.966	0.00573097	0.954767	0.977233	0.982	0.00420428	0.97376	0.99024
0.5	0.5	0.1	0.3	0.3	4000	0.997	0.00172945	0.99361	1.00039	0.997	0.00172945	0.99361	1.00039	0.999	0.0009995	0.997041	1.00096
0.5	0.5	0.1	0.3	0.3	5000	0.997	0.00172945	0.99361	1.00039	0.997	0.00172945	0.99361	1.00039	0.999	0.0009995	0.997041	1.00096
0.5	0.5	0.1	0.3	0.3	6000	0.999	0.0009995	0.997041	1.00096	0.999	0.0009995	0.997041	1.00096	1	0	1	1
0.5	0.5	0.1	0.3	0.3	7000	1	0	1	1	1	0	1	1	1	0	1	1
0.5	0.5	0.1	0.3	0.3	8000	1	0	1	1	1	0	1	1	1	0	1	1
0.5	0.5	0.1	0.3	0.3	9000	1	0	1	1	1	0	1	1	1	0	1	1
0.5	0.5	0.1	0.3	0.3	10000	1	0	1	1	1	0	1	1	1	0	1	1
0.5	0.5	0.1	0.3	0.5	1000	0.633	0.0152418	0.603126	0.662874	0.634	0.015233	0.604143	0.663857	0.625	0.0153093	0.594994	0.655006
0.5	0.5	0.1	0.3	0.5	2000	0.901	0.00944452	0.882489	0.919511	0.901	0.00944452	0.882489	0.919511	0.907	0.00918428	0.888999	0.925001
0.5	0.5	0.1	0.3	0.5	3000	0.969	0.00548078	0.958258	0.979742	0.969	0.00548078	0.958258	0.979742	0.979	0.0045342	0.970113	0.987887
0.5	0.5	0.1	0.3	0.5	4000	0.995	0.00223047	0.990628	0.999372	0.995	0.00223047	0.990628	0.999372	0.997	0.00172945	0.99361	1.00039
0.5	0.5	0.1	0.3	0.5	5000	0.997	0.00172945	0.99361	1.00039	0.997	0.00172945	0.99361	1.00039	0.999	0.0009995	0.997041	1.00096
0.5	0.5	0.1	0.3	0.5	6000	1	0	1	1	1	0	1	1	1	0	1	1
0.5	0.5	0.1	0.3	0.5	7000	1	0	1	1	1	0	1	1	1	0	1	1
0.5	0.5	0.1	0.3	0.5	8000	1	0	1	1	1	0	1	1	1	0	1	1
0.5	0.5	0.1	0.3	0.5	9000	1	0	1	1	1	0	1	1	1	0	1	1
0.5	0.5	0.1	0.3	0.5	10000	1	0	1	1	1	0	1	1	1	0	1	1
0.5	0.5	0.1	0.5	0.1	1000	0.472	0.0157866	0.441058	0.502942	0.477	0.0157947	0.446042	0.507958	0.818	0.0122015	0.794085	0.841915
0.5	0.5	0.1	0.5	0.1	2000	0.823	0.0120694	0.799344	0.846656	0.824	0.0120426	0.800397	0.847603	0.98	0.00442719	0.971323	0.988677
0.5	0.5	0.1	0.5	0.1	3000	0.953	0.00669261	0.939882	0.966118	0.953	0.00669261	0.939882	0.966118	0.998	0.0014128	0.995231	1.00077
0.5	0.5	0.1	0.5	0.1	4000	0.987	0.00358204	0.979979	0.994021	0.987	0.00358204	0.979979	0.994021	1	0	1	1
0.5	0.5	0.1	0.5	0.1	5000	0.996	0.001996	0.992088	0.999912	0.996	0.001996	0.992088	0.999912	1	0	1	1
0.5	0.5	0.1	0.5	0.1	6000	0.998	0.0014128	0.995231	1.00077	0.998	0.0014128	0.995231	1.00077	1	0	1	1
0.5	0.5	0.1	0.5	0.1	7000	1	0	1	1	1	0	1	1	1	0	1	1
0.5	0.5	0.1	0.5	0.1	8000	1	0	1	1	1	0	1	1	1	0	1	1
0.5	0.5	0.1	0.5	0.1	9000	1	0	1	1	1	0	1	1	1	0	1	1
0.5	0.5	0.1	0.5	0.1	10000	1	0	1	1	1	0	1	1	1	0	1	1
0.5	0.5	0.1	0.5	0.3	1000	0.57	0.0156557	0.539315	0.600685	0.576	0.0156277	0.54537	0.60663	0.803	0.0125774	0.778348	0.827652
0.5	0.5	0.1	0.5	0.3	2000	0.851	0.0112605	0.828929	0.873071	0.851	0.0112605	0.828929	0.873071	0.983	0.00408791	0.974988	0.991012
0.5	0.5	0.1	0.5	0.3	3000	0.96	0.00619677	0.947854	0.972146	0.96	0.00619677	0.947854	0.972146	0.999	0.0009995	0.997041	1.00096
0.5	0.5	0.1	0.5	0.3	4000	0.991	0.00298647	0.985147	0.996853	0.991	0.00298647	0.985147	0.996853	1	0	1	1
0.5	0.5	0.1	0.5	0.3	5000	0.998	0.0014128	0.995231	1.00077	0.998	0.0014128	0.995231	1.00077	1	0	1	1
0.5	0.5	0.1	0.5	0.3	6000	0.998	0.0014128	0.995231	1.00077	0.998	0.0014128	0.995231	1.00077	1	0	1	1
0.5	0.5	0.1	0.5	0.3	7000	1	0	1	1	1	0	1	1	1	0	1	1
0.5	0.5	0.1	0.5	0.3	8000	1	0	1	1	1	0	1	1	1	0	1	1
0.5	0.5	0.1	0.5	0.3	9000	1	0	1	1	1	0	1	1	1	0	1	1
0.5	0.5	0.1	0.5	0.3	10000	1	0	1	1	1	0	1	1	1	0	1	1
0.5	0.5	0.1	0.5	0.5	1000	0.659	0.0149906	0.629618	0.688382	0.66	0.01498	0.630639	0.689361	0.809	0.0124306	0.784636	0.833364
0.5	0.5	0.1	0.5	0.5	2000	0.892	0.00981509	0.872762	0.911238	0.892	0.00981509	0.872762	0.911238	0.974	0.0050323	0.964137	0.983863
0.5	0.5	0.1	0.5	0.5	3000	0.97	0.00539444	0.959427	0.980573	0.97	0.00539444	0.959427	0.980573	1	0	1	1
0.5	0.5	0.1	0.5	0.5	4000	0.991	0.00298647	0.985147	0.996853	0.991	0.00298647	0.985147	0.996853	1	0	1	1
0.5	0.5	0.1	0.5	0.5	5000	0.997	0.00172945	0.99361	1.00039	0.997	0.00172945	0.99361	1.00039	1	0	1	1
0.5	0.5	0.1	0.5	0.5	6000	1	0	1	1	1	0	1	1	1	0	1	1
0.5	0.5	0.1	0.5	0.5	7000	1	0	1	1	1	0	1	1	1	0	1	1
0.5	0.5	0.1	0.5	0.5	8000	1	0	1	1	1	0	1	1	1	0	1	1
0.5	0.5	0.1	0.5	0.5	9000	1	0	1	1	1	0	1	1	1	0	1	1
0.5	0.5	0.1	0.5	0.5	10000	1	0	1	1	1	0	1	1	1	0	1	1
0.5	0.5	0.3	0.1	0.1	1000	0.999	0.0009995	0.997041	1.00096	0.999	0.0009995	0.997041	1.00096	0.999	0.0009995	0.997041	1.00096
0.5	0.5	0.3	0.1	0.1	2000	1	0	1	1	1	0	1	1	1	0	1	1
0.5	0.5	0.3	0.1	0.1	3000	1	0	1	1	1	0	1	1	1	0	1	1
0.5	0.5	0.3	0.1	0.1	4000	1	0	1	1	1	0	1	1	1	0	1	1
0.5	0.5	0.3	0.1	0.1	5000	1	0	1	1	1	0	1	1	1	0	1	1
0.5	0.5	0.3	0.1	0.1	6000	1	0	1	1	1	0	1	1	1	0	1	1
0.5	0.5	0.3	0.1	0.1	7000	1	0	1	1	1	0	1	1	1	0	1	1
0.5	0.5	0.3	0.1	0.1	8000	1	0	1	1	1	0	1	1	1	0	1	1
0.5	0.5	0.3	0.1	0.1	9000	1	0	1	1	1	0	1	1	1	0	1	1
0.5	0.5	0.3	0.1	0.1	10000	1	0	1	1	1	0	1	1	1	0	1	1
0.5	0.5	0.3	0.1	0.3	1000	1	0	1	1	1	0	1	1	1	0	1	1
0.5	0.5	0.3	0.1	0.3	2000	1	0	1	1	1	0	1	1	1	0	1	1
0.5	0.5	0.3	0.1	0.3	3000	1	0	1	1	1	0	1	1	1	0	1	1
0.5	0.5	0.3	0.1	0.3	4000	1	0	1	1	1	0	1	1	1	0	1	1
0.5	0.5	0.3	0.1	0.3	5000	1	0	1	1	1	0	1	1	1	0	1	1
0.5	0.5	0.3	0.1	0.3	6000	1	0	1	1	1	0	1	1	1	0	1	1
0.5	0.5	0.3	0.1	0.3	7000	1	0	1	1	1	0	1	1	1	0	1	1
0.5	0.5	0.3	0.1	0.3	8000	1	0	1	1	1	0	1	1	1	0	1	1
0.5	0.5	0.3	0.1	0.3	9000	1	0	1	1	1	0	1	1	1	0	1	1
0.5	0.5	0.3	0.1	0.3	10000	1	0	1	1	1	0	1	1	1	0	1	1
0.5	0.5	0.3	0.1	0.5	1000	1	0	1	1	1	0	1	1	1	0	1	1
0.5	0.5	0.3	0.1	0.5	2000	1	0	1	1	1	0	1	1	1	0	1	1
0.5	0.5	0.3	0.1	0.5	3000	1	0	1	1	1	0	1	1	1	0	1	1
0.5	0.5	0.3	0.1	0.5	4000	1	0	1	1	1	0	1	1	1	0	1	1
0.5	0.5	0.3	0.1	0.5	5000	1	0	1	1	1	0	1	1	1	0	1	1
0.5	0.5	0.3	0.1	0.5	6000	1	0	1	1	1	0	1	1	1	0	1	1
0.5	0.5	0.3	0.1	0.5	7000	1	0	1	1	1	0	1	1	1	0	1	1
0.5	0.5	0.3	0.1	0.5	8000	1	0	1	1	1	0	1	1	1	0	1	1
0.5	0.5	0.3	0.1	0.5	9000	1	0	1	1	1	0	1	1	1	0	1	1
0.5	0.5	0.3	0.1	0.5	10000	1	0	1	1	1	0	1	1	1	0	1	1
0.5	0.5	0.3	0.3	0.1	1000	1	0	1	1	1	0	1	1	1	0	1	1
0.5	0.5	0.3	0.3	0.1	2000	1	0	1	1	1	0	1	1	1	0	1	1
0.5	0.5	0.3	0.3	0.1	3000	1	0	1	1	1	0	1	1	1	0	1	1
0.5	0.5	0.3	0.3	0.1	4000	1	0	1	1	1	0	1	1	1	0	1	1
0.5	0.5	0.3	0.3	0.1	5000	1	0	1	1	1	0	1	1	1	0	1	1
0.5	0.5	0.3	0.3	0.1	6000	1	0	1	1	1	0	1	1	1	0	1	1
0.5	0.5	0.3	0.3	0.1	7000	1	0	1	1	1	0	1	1	1	0	1	1
0.5	0.5	0.3	0.3	0.1	8000	1	0	1	1	1	0	1	1	1	0	1	1
0.5	0.5	0.3	0.3	0.1	9000	1	0	1	1	1	0	1	1	1	0	1	1
0.5	0.5	0.3	0.3	0.1	10000	1	0	1	1	1	0	1	1	1	0	1	1
0.5	0.5	0.3	0.3	0.3	1000	1	0	1	1	1	0	1	1	1	0	1	1
0.5	0.5	0.3	0.3	0.3	2000	1	0	1	1	1	0	1	1	1	0	1	1
0.5	0.5	0.3	0.3	0.3	3000	1	0	1	1	1	0	1	1	1	0	1	1
0.5	0.5	0.3	0.3	0.3	4000	1	0	1	1	1	0	1	1	1	0	1	1
0.5	0.5	0.3	0.3	0.3	5000	1	0	1	1	1	0	1	1	1	0	1	1
0.5	0.5	0.3	0.3	0.3	6000	1	0	1	1	1	0	1	1	1	0	1	1
0.5	0.5	0.3	0.3	0.3	7000	1	0	1	1	1	0	1	1	1	0	1	1
0.5	0.5	0.3	0.3	0.3	8000	1	0	1	1	1	0	1	1	1	0	1	1
0.5	0.5	0.3	0.3	0.3	9000	1	0	1	1	1	0	1	1	1	0	1	1
0.5	0.5	0.3	0.3	0.3	10000	1	0	1	1	1	0	1	1	1	0	1	1
0.5	0.5	0.3	0.3	0.5	1000	1	0	1	1	1	0	1	1	1	0	1	1
0.5	0.5	0.3	0.3	0.5	2000	1	0	1	1	1	0	1	1	1	0	1	1
0.5	0.5	0.3	0.3	0.5	3000	1	0	1	1	1	0	1	1	1	0	1	1
0.5	0.5	0.3	0.3	0.5	4000	1	0	1	1	1	0	1	1	1	0	1	1
0.5	0.5	0.3	0.3	0.5	5000	1	0	1	1	1	0	1	1	1	0	1	1
0.5	0.5	0.3	0.3	0.5	6000	1	0	1	1	1	0	1	1	1	0	1	1
0.5	0.5	0.3	0.3	0.5	7000	1	0	1	1	1	0	1	1	1	0	1	1
0.5	0.5	0.3	0.3	0.5	8000	1	0	1	1	1	0	1	1	1	0	1	1
0.5	0.5	0.3	0.3	0.5	9000	1	0	1	1	1	0	1	1	1	0	1	1
0.5	0.5	0.3	0.3	0.5	10000	1	0	1	1	1	0	1	1	1	0	1	1
0.5	0.5	0.3	0.5	0.1	1000	1	0	1	1	1	0	1	1	1	0	1	1
0.5	0.5	0.3	0.5	0.1	2000	1	0	1	1	1	0	1	1	1	0	1	1
0.5	0.5	0.3	0.5	0.1	3000	1	0	1	1	1	0	1	1	1	0	1	1
0.5	0.5	0.3	0.5	0.1	4000	1	0	1	1	1	0	1	1	1	0	1	1
0.5	0.5	0.3	0.5	0.1	5000	1	0	1	1	1	0	1	1	1	0	1	1
0.5	0.5	0.3	0.5	0.1	6000	1	0	1	1	1	0	1	1	1	0	1	1
0.5	0.5	0.3	0.5	0.1	7000	1	0	1	1	1	0	1	1	1	0	1	1
0.5	0.5	0.3	0.5	0.1	8000	1	0	1	1	1	0	1	1	1	0	1	1
0.5	0.5	0.3	0.5	0.1	9000	1	0	1	1	1	0	1	1	1	0	1	1
0.5	0.5	0.3	0.5	0.1	10000	1	0	1	1	1	0	1	1	1	0	1	1
0.5	0.5	0.3	0.5	0.3	1000	1	0	1	1	1	0	1	1	1	0	1	1
0.5	0.5	0.3	0.5	0.3	2000	1	0	1	1	1	0	1	1	1	0	1	1
0.5	0.5	0.3	0.5	0.3	3000	1	0	1	1	1	0	1	1	1	0	1	1
0.5	0.5	0.3	0.5	0.3	4000	1	0	1	1	1	0	1	1	1	0	1	1
0.5	0.5	0.3	0.5	0.3	5000	1	0	1	1	1	0	1	1	1	0	1	1
0.5	0.5	0.3	0.5	0.3	6000	1	0	1	1	1	0	1	1	1	0	1	1
0.5	0.5	0.3	0.5	0.3	7000	1	0	1	1	1	0	1	1	1	0	1	1
0.5	0.5	0.3	0.5	0.3	8000	1	0	1	1	1	0	1	1	1	0	1	1
0.5	0.5	0.3	0.5	0.3	9000	1	0	1	1	1	0	1	1	1	0	1	1
0.5	0.5	0.3	0.5	0.3	10000	1	0	1	1	1	0	1	1	1	0	1	1
0.5	0.5	0.3	0.5	0.5	1000	1	0	1	1	1	0	1	1	1	0	1	1
0.5	0.5	0.3	0.5	0.5	2000	1	0	1	1	1	0	1	1	1	0	1	1
0.5	0.5	0.3	0.5	0.5	3000	1	0	1	1	1	0	1	1	1	0	1	1
0.5	0.5	0.3	0.5	0.5	4000	1	0	1	1	1	0	1	1	1	0	1	1
0.5	0.5	0.3	0.5	0.5	5000	1	0	1	1	1	0	1	1	1	0	1	1
0.5	0.5	0.3	0.5	0.5	6000	1	0	1	1	1	0	1	1	1	0	1	1
0.5	0.5	0.3	0.5	0.5	7000	1	0	1	1	1	0	1	1	1	0	1	1
0.5	0.5	0.3	0.5	0.5	8000	1	0	1	1	1	0	1	1	1	0	1	1
0.5	0.5	0.3	0.5	0.5	9000	1	0	1	1	1	0	1	1	1	0	1	1
0.5	0.5	0.3	0.5	0.5	10000	1	0	1	1	1	0	1	1	1	0	1	1
